# Supplementary material for: Regulation of Fn14 Receptor and NF-κB Underlies Inflammation in Meniere’s Disease
Source: Front Immunol. 2017 Dec 13;8:1739. doi: 10.3389/fimmu.2017.01739 (PMC5733484; doi:10.3389/fimmu.2017.01739)
Supplement: Supplementary file 1 [file Table_1.XLS]

## Sheet: Hoja1
Differentially expressed genes in human PBMC, according to the genotype rs4947296 in the locus 6p21.33 (adjusted P<0.001).
Genes	logFC	AveExpr	t	P.Value	adj.P.Val	B
HIST1H4C	5.51793	7.31882	33.3226	2.58819e-10	5.15568e-06	12.2298
LOC100133692	3.29819	6.26955	19.8044	2.05178e-08	0.000175754	9.56777
SLC7A5	5.26449	9.2571	19.2086	2.6469e-08	0.000175754	9.37614
HSPA1B	6.56046	9.77132	18.53	3.57104e-08	0.000177838	9.14615
TNFSF14	4.06987	7.42457	17.3372	6.20668e-08	0.000246904	8.70881
HSPH1	4.26168	10.2924	16.2896	1.03993e-07	0.000246904	8.28616
C15orf48	3.8487	6.57517	16.2269	1.07365e-07	0.000246904	8.25959
NFKB1	2.61689	12.1234	16.1783	1.10057e-07	0.000246904	8.23894
BBX	3.17502	6.24068	16.1471	1.1183e-07	0.000246904	8.22559
IRAK2	3.07274	8.15168	15.852	1.30227e-07	0.000246904	8.09782
FAM105B	2.78178	7.98475	15.7641	1.36342e-07	0.000246904	8.0591
ABCA1	3.96881	8.53981	15.0516	1.9959e-07	0.000307036	7.73379
LOC650128	3.47252	6.53048	15.0174	2.03361e-07	0.000307036	7.71764
OLR1	6.44456	8.2937	14.9095	2.15788e-07	0.000307036	7.66637
ZBTB43	3.77334	6.42395	14.7009	2.42284e-07	0.000321754	7.5658
ZNF165	2.48327	5.98297	14.2582	3.11381e-07	0.000387669	7.34593
MGST2	-2.70903	7.83587	-14.1479	3.31831e-07	0.000388828	7.28977
RCSD1	-2.39413	8.08899	-13.9978	3.62121e-07	0.000400747	7.21236
REL	3.42832	7.55031	13.804	4.05871e-07	0.000407586	7.11082
PPARG	3.20099	6.02702	13.7902	4.09223e-07	0.000407586	7.10348
LOC727908	3.57568	6.98832	13.682	4.36441e-07	0.000413996	7.04589
LOC100133923	3.1392	6.17155	13.5841	4.62786e-07	0.000419032	6.99334
TNFRSF9	2.30611	5.6871	13.3734	5.25764e-07	0.000434192	6.87847
LOC345041	3.09767	8.74562	13.3535	5.32211e-07	0.000434192	6.86746
CYLD	2.55182	5.90151	13.2645	5.62017e-07	0.000434192	6.81818
CDC2L2	2.34394	5.63147	13.2329	5.73056e-07	0.000434192	6.80056
MGC16384	3.86782	6.89435	13.1898	5.88513e-07	0.000434192	6.77643
EIF2C2	3.05456	7.61056	13.0018	6.61462e-07	0.000470583	6.67016
HP	-2.66544	6.09271	-12.9425	6.86514e-07	0.000471564	6.63625
CTSL1	3.87363	9.54813	12.8212	7.4114e-07	0.000487194	6.56624
FPR3	3.54287	6.56062	12.742	7.79443e-07	0.000487194	6.52004
PHACTR1	2.40928	6.47486	12.707	7.97022e-07	0.000487194	6.49957
LOC642333	4.99905	7.46513	12.6748	8.13637e-07	0.000487194	6.48061
PHLDB1	2.92722	5.98611	12.6408	8.31556e-07	0.000487194	6.46058
LOC649841	2.91536	5.9103	12.5363	8.89514e-07	0.000502523	6.39851
BCAT1	3.37576	6.96162	12.5042	9.08173e-07	0.000502523	6.37935
SPATA13	2.07602	5.37114	12.3505	1.00393e-06	0.000540496	6.28663
MARCH3	2.19332	6.34835	11.8702	1.38346e-06	0.000697177	5.98771
ACTN1	1.99739	8.83446	11.8287	1.42308e-06	0.000697177	5.96123
BCAR3	3.20855	5.961	11.8051	1.44619e-06	0.000697177	5.9461
ZNF148	2.15625	6.51227	11.782	1.46925e-06	0.000697177	5.93124
ITPRIPL2	3.1376	6.98074	11.7813	1.46995e-06	0.000697177	5.9308
LOC728153	3.73763	7.15596	11.67	1.58671e-06	0.000718489	5.85889
SKI	2.01333	6.1804	11.6698	1.58702e-06	0.000718489	5.8587
HSD17B4	-1.81623	8.03537	-11.515	1.76702e-06	0.000764875	5.75731
SPRED2	1.83104	5.27219	11.4946	1.79236e-06	0.000764875	5.74385
SMAD7	2.58689	7.67937	11.4848	1.80467e-06	0.000764875	5.73737
LOC643332	-2.77676	6.48258	-11.4457	1.85485e-06	0.000769764	5.71141
MTF2	1.95456	7.41703	11.3722	1.95346e-06	0.000772504	5.66232
ACP5	2.80166	7.43282	11.3593	1.97126e-06	0.000772504	5.65372
KRT86	3.80892	6.67464	11.3355	2.00484e-06	0.000772504	5.63768
AAK1	1.7857	5.22554	11.3272	2.01658e-06	0.000772504	5.63214
CD33	-2.15581	8.03949	-11.2297	2.16138e-06	0.0008085	5.56622
PAPD5	3.40204	6.78222	11.2017	2.20514e-06	0.0008085	5.54714
TSPAN18	2.04649	5.45755	11.1654	2.26331e-06	0.0008085	5.52233
SQSTM1	2.0497	11.9729	11.1319	2.31836e-06	0.0008085	5.49942
PFKFB3	2.17882	8.82166	11.1275	2.32584e-06	0.0008085	5.49635
ZNF827	2.32973	6.1807	11.1018	2.36921e-06	0.0008085	5.47872
KBTBD8	2.00519	6.63979	11.087	2.39465e-06	0.0008085	5.46852
PIK3CG	2.116	5.7766	11.0143	2.52422e-06	0.000833102	5.41817
PLAU	3.63123	6.73776	10.9931	2.56342e-06	0.000833102	5.40343
C5orf41	2.76967	6.26265	10.9773	2.59299e-06	0.000833102	5.39246
RALGDS	2.4681	10.8753	10.9325	2.67917e-06	0.000833766	5.36115
LOC650803	2.06495	6.7033	10.9264	2.69133e-06	0.000833766	5.35681
HAVCR2	3.11554	10.8929	10.9116	2.72062e-06	0.000833766	5.34643
ZNF689	2.16926	7.24495	10.8887	2.7666e-06	0.000835009	5.33037
MNDA	-3.26738	8.85906	-10.8531	2.84e-06	0.000844369	5.30525
CD52	-1.85227	11.4104	-10.8235	2.90249e-06	0.00085026	5.28435
ITGA5	2.39468	9.60905	10.7818	2.99338e-06	0.000864175	5.25473
RNASE6	-2.20979	8.62678	-10.759	3.04441e-06	0.000866352	5.23847
ISG20L2	2.26501	7.45671	10.7318	3.10648e-06	0.000871564	5.21906
SLC7A1	2.24985	8.0144	10.7013	3.17789e-06	0.000879216	5.19718
ZNF562	1.86618	5.79931	10.5607	3.53084e-06	0.000951057	5.09561
ARHGAP19	-2.03098	6.92689	-10.5432	3.57791e-06	0.000951057	5.08282
SNORA25	2.04366	7.14307	10.5421	3.58079e-06	0.000951057	5.08204
FBXW7	1.82223	5.71455	10.5048	3.68318e-06	0.00096538	5.05479
ZSWIM6	2.22795	8.82609	10.4489	3.84292e-06	0.000991408	5.01371
C20orf191	2.68401	6.39214	10.4356	3.88202e-06	0.000991408	5.0039
BIRC2	2.08066	8.89739	10.4007	3.98685e-06	0.00100529	4.97809
EAF2	-2.08649	6.45107	-10.3572	4.12177e-06	0.00102632	4.94582
BIRC3	2.85846	9.59863	10.3118	4.26782e-06	0.00104957	4.91203
SLC25A19	2.59182	8.35644	10.2887	4.3446e-06	0.00105542	4.89471
ASXL2	3.00259	6.73093	10.2704	4.40649e-06	0.00105756	4.88097
JOSD1	2.3003	9.09379	10.2373	4.52077e-06	0.00107207	4.85608
LHFPL2	3.06009	8.55927	10.2144	4.60155e-06	0.00107599	4.83885
DNAJA4	3.80307	9.21555	10.1773	4.73611e-06	0.00107599	4.81079
RAB7B	1.82676	5.23308	10.1748	4.74531e-06	0.00107599	4.80891
CHORDC1	2.13222	6.493	10.1726	4.75337e-06	0.00107599	4.80725
TSPAN32	-1.87869	8.13183	-10.144	4.86057e-06	0.00108789	4.78553
TNFAIP8L1	3.14275	6.40303	10.0871	5.08192e-06	0.0011248	4.74211
NDE1	2.70944	7.5856	10.0569	5.20396e-06	0.00113915	4.71895
RAB3GAP1	1.8732	8.27301	10.0406	5.27115e-06	0.00114132	4.70643
LOC653506	1.93556	10.8604	10.0239	5.34083e-06	0.00114397	4.69361
PMEPA1	3.17284	6.18361	9.95037	5.66092e-06	0.0011881	4.63671
HES4	4.3184	10.0707	9.9492	5.66615e-06	0.0011881	4.63581
ZNF641	1.69357	5.2421	9.88872	5.94554e-06	0.00123286	4.5887
NBPF8	1.75527	6.39027	9.87658	6.00339e-06	0.00123286	4.57921
CCDC93	1.60004	8.66253	9.84439	6.15998e-06	0.00124418	4.55398
MT1F	-1.99231	7.39166	-9.83965	6.18344e-06	0.00124418	4.55025
LOC643507	2.32264	6.87535	9.811	6.32718e-06	0.00126038	4.52771
CNOT6L	2.56211	6.70431	9.79409	6.4138e-06	0.00126498	4.51437
TCF3	-1.96089	6.55189	-9.77799	6.49742e-06	0.00126539	4.50166
PAF1	1.68836	9.11234	9.76933	6.54295e-06	0.00126539	4.49481
TNFRSF4	2.56471	7.28382	9.74357	6.68039e-06	0.00127955	4.47439
IRF4	1.99919	7.72051	9.68964	6.97865e-06	0.00131387	4.43147
KCNH4	1.85694	5.49155	9.67936	7.03718e-06	0.00131387	4.42325
MT1X	-2.09978	6.81459	-9.6504	7.20494e-06	0.00131387	4.40007
SDCCAG1	2.22251	6.00927	9.64722	7.2236e-06	0.00131387	4.39753
BFAR	1.62657	7.30754	9.64419	7.2415e-06	0.00131387	4.39509
LMNA	2.34516	7.96302	9.61575	7.41153e-06	0.00131387	4.37225
BAG3	4.07765	8.5741	9.59565	7.53433e-06	0.00131387	4.35606
GPR132	2.5458	7.11796	9.5929	7.55133e-06	0.00131387	4.35384
LRRC33	-1.68345	7.83917	-9.57914	7.63694e-06	0.00131387	4.34273
ATP1B3	2.58402	8.21832	9.57245	7.67894e-06	0.00131387	4.33733
LYSMD3	1.97434	6.30021	9.56828	7.70529e-06	0.00131387	4.33395
SYTL3	1.60631	8.90836	9.56562	7.72209e-06	0.00131387	4.3318
NDUFA3	-1.8517	9.82928	-9.56114	7.75054e-06	0.00131387	4.32818
HES6	2.22493	7.40006	9.55606	7.78296e-06	0.00131387	4.32406
PPOX	-1.64656	7.00198	-9.52932	7.95597e-06	0.00132291	4.30238
FAM129A	2.33977	7.10468	9.52032	8.01522e-06	0.00132291	4.29506
RYBP	3.97092	6.97106	9.48685	8.23967e-06	0.00132291	4.26781
ENC1	2.14735	7.76542	9.4737	8.3298e-06	0.00132291	4.25707
SPAG9	2.13623	7.11981	9.47077	8.34996e-06	0.00132291	4.25468
CCRL2	2.0133	6.32986	9.46814	8.36818e-06	0.00132291	4.25253
SNHG9	-1.99789	8.69768	-9.46539	8.38725e-06	0.00132291	4.25028
MN1	2.02116	5.94282	9.45879	8.43323e-06	0.00132291	4.24488
PPP1R16B	1.79244	8.93473	9.45865	8.43419e-06	0.00132291	4.24477
EML4	1.52972	9.92089	9.42247	8.69133e-06	0.00135259	4.2151
RAPGEF1	1.71161	5.51498	9.403	8.83323e-06	0.00135866	4.19909
PTGES	2.70824	5.84096	9.39846	8.86673e-06	0.00135866	4.19534
MOSC1	-2.70025	6.55827	-9.38512	8.96583e-06	0.00135978	4.18435
NDFIP2	1.99354	6.22377	9.37916	9.01056e-06	0.00135978	4.17943
HSPCAL3	2.52165	5.62833	9.3415	9.29872e-06	0.00139271	4.14828
DUSP10	1.6285	5.76197	9.3155	9.50356e-06	0.00140382	4.1267
METRNL	2.33425	8.63103	9.31422	9.51383e-06	0.00140382	4.12564
RGS16	2.80416	5.87725	9.2985	9.64029e-06	0.00140906	4.11256
LOC100133609	1.77659	5.83952	9.29228	9.69083e-06	0.00140906	4.10737
HEY2	1.65907	5.11712	9.27733	9.81355e-06	0.00141657	4.0949
SH2D2A	1.88886	7.23222	9.25171	1.00278e-05	0.00142188	4.07349
HSP90AA1	2.62393	11.9668	9.24992	1.0043e-05	0.00142188	4.072
ZHX2	2.20337	8.1762	9.24738	1.00645e-05	0.00142188	4.06987
ELL2	2.60478	7.01905	9.2209	1.02924e-05	0.0014229	4.04766
GPR84	2.08686	6.19001	9.2178	1.03194e-05	0.0014229	4.04506
ZNF281	2.02767	6.8036	9.21214	1.0369e-05	0.0014229	4.0403
YIPF6	1.71919	6.53031	9.21111	1.03781e-05	0.0014229	4.03944
CD1D	-2.0185	8.68385	-9.19807	1.04935e-05	0.0014229	4.02847
MARCKSL1	2.63665	10.0507	9.1973	1.05003e-05	0.0014229	4.02782
CLEC2B	-1.89679	7.55153	-9.18646	1.05974e-05	0.00142635	4.01869
NPTX1	2.50401	5.74899	9.17132	1.07345e-05	0.00143506	4.00591
UBE2H	1.79508	6.54155	9.15593	1.0876e-05	0.00143506	3.99291
ARID4B	1.9778	6.13202	9.14647	1.09641e-05	0.00143506	3.9849
RNASE2	-2.99696	8.88968	-9.14263	1.1e-05	0.00143506	3.98165
LOC92249	-1.6492	7.01337	-9.14025	1.10223e-05	0.00143506	3.97963
LPHN1	-1.5214	5.77828	-9.13014	1.11179e-05	0.0014381	3.97106
STX1A	2.04965	7.14755	9.1015	1.13933e-05	0.00146422	3.94674
PHLDA2	1.95216	5.44159	9.06849	1.17202e-05	0.00149658	3.9186
WDR73	1.43473	5.04757	9.01565	1.22654e-05	0.00154006	3.87334
NP	2.14239	9.17889	9.01262	1.22975e-05	0.00154006	3.87074
SH3GL1	1.54048	7.64774	9.01136	1.23109e-05	0.00154006	3.86965
MS4A7	2.65601	8.81776	9.00581	1.23699e-05	0.00154006	3.86489
MEGF9	-2.67024	6.46481	-8.98919	1.25489e-05	0.00155263	3.85058
GABARAPL1	1.93466	9.83638	8.94122	1.30815e-05	0.001586	3.80914
SPAG4	1.72348	5.29667	8.93761	1.31225e-05	0.001586	3.80602
EHD1	1.77256	11.7558	8.93543	1.31474e-05	0.001586	3.80413
LACTB	1.55789	8.01593	8.93177	1.31894e-05	0.001586	3.80096
PER2	1.8341	8.00507	8.92939	1.32167e-05	0.001586	3.7989
SC5DL	1.96705	7.2558	8.91036	1.34373e-05	0.00160282	3.78238
MTAP	-1.80573	6.14061	-8.8972	1.35923e-05	0.00161166	3.77094
SLCO4A1	1.7943	5.58253	8.88549	1.37319e-05	0.00161857	3.76074
RABGEF1	1.47842	6.83905	8.8712	1.39044e-05	0.00162927	3.74828
TP53INP1	-1.75997	8.14373	-8.8446	1.42319e-05	0.00165573	3.72503
CKLF	-1.46736	9.81551	-8.83943	1.42965e-05	0.00165573	3.7205
ZNF362	-1.5622	7.64498	-8.81782	1.45703e-05	0.00167769	3.70155
ZMIZ1	2.20297	10.4821	8.78325	1.50202e-05	0.00171956	3.67115
MIIP	-1.86172	6.18381	-8.76569	1.52547e-05	0.00173642	3.65566
LOC644745	1.66813	11.7361	8.75788	1.53603e-05	0.00173851	3.64875
AAAS	-1.51254	5.53184	-8.73214	1.5714e-05	0.00175787	3.62598
TRIB3	2.91098	7.78368	8.72308	1.58407e-05	0.00175787	3.61794
DSE	1.70012	6.72685	8.70942	1.60337e-05	0.00175787	3.60581
NTHL1	-1.76111	6.21335	-8.70701	1.60681e-05	0.00175787	3.60367
LOC100129905	1.61582	5.19152	8.70259	1.61311e-05	0.00175787	3.59975
LOC728640	1.98305	6.257	8.69787	1.61989e-05	0.00175787	3.59555
BLVRA	-1.57184	9.41212	-8.68792	1.63429e-05	0.00175787	3.58669
SLC35E4	2.71254	5.78178	8.68444	1.63936e-05	0.00175787	3.58359
SDS	3.16774	6.19893	8.68404	1.63994e-05	0.00175787	3.58323
COX6B1	-1.53671	10.9539	-8.68305	1.64138e-05	0.00175787	3.58235
CLEC4A	-1.3656	9.13345	-8.65216	1.68718e-05	0.00179161	3.55478
ZNF791	1.68703	8.52794	8.64971	1.69087e-05	0.00179161	3.55258
ZBTB20	1.99305	6.2512	8.6405	1.70483e-05	0.00179683	3.54435
U2AF1	1.63312	8.69068	8.59997	1.7678e-05	0.00185339	3.50798
GLRX	-2.11957	9.82195	-8.58807	1.78678e-05	0.00185925	3.49726
TUFT1	1.90844	6.59007	8.58055	1.79888e-05	0.00185925	3.49049
VEGFA	1.97807	6.01809	8.57901	1.80138e-05	0.00185925	3.48909
UBE2Q2	1.83106	9.03743	8.56314	1.82727e-05	0.00187625	3.47477
FEZ1	1.74229	5.70438	8.53775	1.86954e-05	0.00190981	3.45181
HSPA1A	3.98048	11.7554	8.52976	1.88307e-05	0.00191381	3.44457
CDCA4	2.19487	6.85439	8.51985	1.89999e-05	0.00191744	3.43559
DNASE2	2.1046	9.71708	8.51642	1.90589e-05	0.00191744	3.43248
MAPBPIP	-1.60899	8.49334	-8.50709	1.92204e-05	0.00192397	3.424
NFKBIE	2.30443	8.27705	8.47326	1.98186e-05	0.00197393	3.3932
LOC643300	3.49579	6.83707	8.45659	2.0121e-05	0.00199408	3.37797
ARL8B	1.82719	9.53849	8.4442	2.0349e-05	0.0020067	3.36664
IL6R	1.6834	6.10802	8.42039	2.07952e-05	0.00202349	3.34482
ASPH	1.91642	5.61802	8.4149	2.08996e-05	0.00202349	3.33978
VPS45	-1.56901	7.08928	-8.40978	2.09975e-05	0.00202349	3.33508
LOC100233209	1.5066	5.21785	8.40736	2.10441e-05	0.00202349	3.33285
MGC61598	2.89475	6.84184	8.4054	2.10817e-05	0.00202349	3.33106
CCR7	3.65552	10.5867	8.39791	2.12266e-05	0.00202349	3.32416
FAM177A1	1.97985	6.45352	8.39771	2.12304e-05	0.00202349	3.32398
KLF6	3.2887	9.68849	8.36018	2.19727e-05	0.00208427	3.28938
PHF20L1	1.35445	5.08627	8.35059	2.21669e-05	0.00209273	3.28052
LOC341315	1.9144	10.4298	8.32368	2.27222e-05	0.00212475	3.25559
NINJ1	2.37272	11.1773	8.32088	2.27809e-05	0.00212475	3.25299
C1QB	-2.05531	5.49693	-8.31772	2.28473e-05	0.00212475	3.25006
TARS	1.82665	8.65273	8.31367	2.29328e-05	0.00212475	3.2463
LAMB3	2.29215	5.73534	8.30279	2.31639e-05	0.00213623	3.23619
ERRFI1	1.50979	5.26284	8.27901	2.36784e-05	0.00214414	3.21404
ITGAV	2.60599	7.13808	8.27652	2.3733e-05	0.00214414	3.21172
FCER1A	-2.30042	9.19318	-8.26821	2.39162e-05	0.00214414	3.20396
EP300	1.85263	5.74856	8.26513	2.39845e-05	0.00214414	3.20109
NDUFA1	-1.41558	10.9661	-8.25407	2.42314e-05	0.00214414	3.19075
RPS21	-1.58162	8.39952	-8.25105	2.42994e-05	0.00214414	3.18793
FLJ22662	-1.5395	10.4734	-8.25051	2.43115e-05	0.00214414	3.18742
NRIP3	2.21571	7.24916	8.24896	2.43465e-05	0.00214414	3.18597
MRPL48	-1.50798	7.19033	-8.24373	2.44649e-05	0.00214414	3.18108
ZNF91	3.55174	7.42084	8.24301	2.44811e-05	0.00214414	3.18041
DEFA1	-4.3414	10.4581	-8.24132	2.45196e-05	0.00214414	3.17882
LGMN	2.52757	6.51845	8.24037	2.45413e-05	0.00214414	3.17793
AUTS2	2.55982	9.34059	8.22295	2.49417e-05	0.00216694	3.1616
SKIL	1.56793	5.56004	8.21686	2.50832e-05	0.00216694	3.15589
CDK5R1	2.12806	6.41997	8.21317	2.51695e-05	0.00216694	3.15242
SLC46A3	-1.89304	6.96157	-8.21027	2.52375e-05	0.00216694	3.1497
HSPD1	2.36914	10.4773	8.20442	2.53753e-05	0.00216942	3.1442
ELF4	1.47245	9.49185	8.19531	2.55917e-05	0.0021729	3.13563
FOS	-2.45578	10.7945	-8.19353	2.56341e-05	0.0021729	3.13396
PPDPF	-1.7231	7.21609	-8.17686	2.6036e-05	0.00219762	3.11824
SLC36A4	1.3882	6.18044	8.17127	2.61724e-05	0.00219981	3.11297
CD36	-1.85893	9.13024	-8.15976	2.64555e-05	0.00221366	3.1021
DAGLA	1.91402	6.30069	8.15557	2.65595e-05	0.00221366	3.09814
PIAS4	1.87495	8.26273	8.14099	2.69246e-05	0.00223474	3.08434
LOC100008589	2.55676	11.1767	8.13076	2.71842e-05	0.00223881	3.07464
KCTD20	1.92086	8.35975	8.1302	2.71985e-05	0.00223881	3.07411
PHF20	1.33325	7.06102	8.10423	2.78701e-05	0.00227732	3.04945
USP11	1.56837	6.94612	8.10328	2.78948e-05	0.00227732	3.04855
NDEL1	1.4406	8.66204	8.08675	2.83324e-05	0.00229149	3.03281
LOC100133840	2.13436	7.41883	8.0851	2.83766e-05	0.00229149	3.03124
GNL1	1.60162	8.52019	8.08372	2.84135e-05	0.00229149	3.02992
LEPROT	1.93195	6.64092	8.06096	2.903e-05	0.00233177	3.0082
LOC645304	1.4268	5.06799	8.05174	2.92841e-05	0.00234273	2.99938
FADD	2.44828	8.04289	8.04527	2.94638e-05	0.00234768	2.99319
FAM133B	2.39793	6.87752	8.03325	2.98011e-05	0.0023635	2.98167
CACNA2D3	-1.58222	5.86746	-8.02976	2.98997e-05	0.0023635	2.97833
RELL2	-1.50221	6.32803	-8.01663	3.02741e-05	0.00237305	2.96573
STIM1	-1.83984	7.41463	-8.01481	3.03265e-05	0.00237305	2.96398
TUBB6	2.60969	6.79897	8.01281	3.03842e-05	0.00237305	2.96205
LOC100132510	-1.83223	6.10609	-8.0089	3.0497e-05	0.00237305	2.9583
LOC387820	1.39696	8.07711	8.00109	3.07241e-05	0.00238142	2.95079
FGL2	-2.04845	10.2914	-7.98912	3.10756e-05	0.00239202	2.93926
RANBP2	2.05371	6.23625	7.98334	3.1247e-05	0.00239202	2.93369
FOXO3	1.91194	7.90784	7.98302	3.12567e-05	0.00239202	2.93338
ARRDC2	1.58193	8.28545	7.97899	3.13769e-05	0.00239202	2.92949
UBQLN1	1.70839	7.6073	7.97617	3.14613e-05	0.00239202	2.92677
ARL5B	1.79159	5.86652	7.95597	3.2073e-05	0.00242926	2.90725
ZCCHC7	-1.59751	7.43676	-7.94043	3.25526e-05	0.00245624	2.89221
NFAT5	1.80522	5.30092	7.93149	3.28321e-05	0.00246798	2.88354
SLC22A4	1.57185	6.8608	7.9259	3.30081e-05	0.00247188	2.87812
RANGAP1	1.45858	9.9713	7.91162	3.34628e-05	0.00249655	2.86425
ZNF331	1.93576	5.82236	7.89333	3.40552e-05	0.00252562	2.84645
RNU4ATAC	-1.89008	6.69488	-7.89177	3.4106e-05	0.00252562	2.84494
LOC642489	-1.61239	9.97221	-7.87373	3.47027e-05	0.00256029	2.82734
HLA-DOB	-2.18643	6.7137	-7.86831	3.48844e-05	0.00256228	2.82204
LOC100132564	3.01417	10.536	7.86526	3.49869e-05	0.00256228	2.81906
TOP1P2	1.71338	7.4198	7.85627	3.52913e-05	0.00256916	2.81027
ZNF264	1.95242	5.84346	7.85263	3.54154e-05	0.00256916	2.80671
LOC645233	1.41287	5.12952	7.84147	3.57986e-05	0.00256916	2.79578
LOC100128899	1.74704	5.826	7.84139	3.58012e-05	0.00256916	2.79571
MIR155HG	2.07561	5.85794	7.83814	3.59137e-05	0.00256916	2.79252
C2orf55	1.55565	5.32953	7.83565	3.60004e-05	0.00256916	2.79008
SNORA32	1.69336	5.98652	7.83405	3.60559e-05	0.00256916	2.78851
MFI2	1.85969	5.40227	7.83242	3.61127e-05	0.00256916	2.78691
CHD1	1.51694	9.52069	7.81769	3.66306e-05	0.00259507	2.77245
RNU4-1	-1.76198	5.35125	-7.81469	3.67374e-05	0.00259507	2.7695
RRP7BP	1.33652	5.26093	7.80671	3.70224e-05	0.00259968	2.76165
CRK	2.25734	8.14033	7.80556	3.70637e-05	0.00259968	2.76052
SCARNA9	-2.42136	6.60141	-7.79976	3.72723e-05	0.00260514	2.75481
MPV17	-1.40499	7.39866	-7.79091	3.75938e-05	0.00261842	2.74609
WSB1	1.74331	9.36112	7.77579	3.81496e-05	0.00264787	2.73118
DEFA3	-4.72842	9.71616	-7.76751	3.84579e-05	0.00265261	2.723
CABLES1	2.01313	5.47238	7.76681	3.84842e-05	0.00265261	2.7223
LOC100133012	-1.29148	5.87832	-7.74776	3.92044e-05	0.00269294	2.70346
MARCH1	-1.26186	5.08792	-7.74242	3.94089e-05	0.00269768	2.69817
MAP3K8	2.49983	8.74046	7.7043	4.0904e-05	0.00277111	2.6603
GK	1.80459	7.5297	7.70406	4.09136e-05	0.00277111	2.66006
PSMG4	-1.82179	7.43394	-7.70347	4.09373e-05	0.00277111	2.65947
HSPB1	2.72441	11.5185	7.70096	4.1038e-05	0.00277111	2.65697
RBM12	1.76403	7.18211	7.69025	4.14706e-05	0.00278168	2.6463
AHCYL2	-1.33349	5.3521	-7.69017	4.14739e-05	0.00278168	2.64622
DDB1	1.336	5.63859	7.68421	4.17168e-05	0.00278316	2.64028
C11orf59	-1.51092	9.36155	-7.68278	4.17753e-05	0.00278316	2.63886
CITED4	-1.88309	6.69036	-7.67775	4.19822e-05	0.002787	2.63383
LOC92017	1.22634	4.94728	7.67235	4.22053e-05	0.002787	2.62843
RNF214	-1.64124	5.35566	-7.66956	4.23208e-05	0.002787	2.62565
SH3BP1	-2.20342	7.64617	-7.66784	4.23926e-05	0.002787	2.62393
MED21	1.41419	5.54542	7.65142	4.30822e-05	0.00280544	2.6075
ENTPD4	1.48587	7.02356	7.64911	4.31805e-05	0.00280544	2.60518
NUDT22	-1.53328	7.26589	-7.64702	4.32695e-05	0.00280544	2.60309
MRPL24	-1.35475	7.80589	-7.64485	4.3362e-05	0.00280544	2.60091
KIAA0460	-1.35703	5.72218	-7.64449	4.33772e-05	0.00280544	2.60056
PLEKHB2	2.19135	6.14202	7.63389	4.38325e-05	0.00282571	2.58992
NSMAF	1.2598	9.06506	7.62183	4.4357e-05	0.0028503	2.57781
RNASE4	-1.44339	5.29196	-7.61557	4.4632e-05	0.00285874	2.57152
RPL7L1	1.48101	10.5876	7.60667	4.50258e-05	0.00286031	2.56257
C9orf16	-1.32286	7.31439	-7.60576	4.50667e-05	0.00286031	2.56165
OLIG2	1.93699	5.44419	7.60526	4.50888e-05	0.00286031	2.56114
NBPF20	2.05558	6.98242	7.59751	4.54357e-05	0.00286031	2.55334
LOC729123	2.15095	6.56221	7.59506	4.55461e-05	0.00286031	2.55087
ATF5	2.56098	8.99387	7.59245	4.56636e-05	0.00286031	2.54824
CCL2	1.61139	6.21971	7.58665	4.59267e-05	0.00286031	2.54239
NKRF	1.7456	6.44467	7.58453	4.60231e-05	0.00286031	2.54025
CENPT	-1.87467	7.61079	-7.58028	4.62173e-05	0.00286031	2.53596
ORAOV1	1.50571	7.99824	7.57993	4.62333e-05	0.00286031	2.53561
PPAN-P2RY11	1.4464	5.39744	7.57907	4.62727e-05	0.00286031	2.53474
C16orf86	-1.39097	5.35681	-7.57439	4.64879e-05	0.00286031	2.53001
BID	1.58874	7.84073	7.57363	4.65231e-05	0.00286031	2.52924
TGIF2	1.64315	7.97069	7.56225	4.70514e-05	0.00287192	2.51773
RBM7	1.40486	6.52289	7.56174	4.70751e-05	0.00287192	2.51722
MAP3K2	1.29742	5.89662	7.56026	4.71445e-05	0.00287192	2.51572
ID3	3.24842	7.8028	7.55111	4.75749e-05	0.00288079	2.50645
AP1G2	-1.6629	8.8598	-7.55102	4.75793e-05	0.00288079	2.50636
C19orf70	-1.30473	9.40861	-7.54204	4.80057e-05	0.0028978	2.49726
PLEKHG2	1.5934	5.3514	7.53473	4.83566e-05	0.00291016	2.48984
GNL2	1.31617	9.63194	7.52485	4.88347e-05	0.00292484	2.4798
C11orf10	-1.30209	10.9531	-7.52169	4.89885e-05	0.00292484	2.4766
POU2AF1	-1.40619	6.07619	-7.52062	4.9041e-05	0.00292484	2.47551
DNAJB2	1.24057	7.63364	7.51202	4.94635e-05	0.00293973	2.46675
LOC649260	1.94234	5.61768	7.50954	4.95858e-05	0.00293973	2.46424
TADA3	-1.33749	7.29872	-7.50564	4.97795e-05	0.00294245	2.46026
ZNF644	1.23414	6.04999	7.49936	5.00927e-05	0.00294545	2.45386
SNX30	-1.23656	6.99573	-7.49815	5.01534e-05	0.00294545	2.45263
LIN7B	-1.26131	5.04283	-7.49543	5.02896e-05	0.00294545	2.44986
HMOX1	2.63694	9.25863	7.49281	5.04217e-05	0.00294545	2.44718
AMMECR1L	1.39514	7.01701	7.48801	5.06642e-05	0.00295097	2.44229
LOC100130828	2.08242	5.8624	7.46552	5.18183e-05	0.00299482	2.4193
PRO0628	1.86536	6.01037	7.46473	5.18597e-05	0.00299482	2.41849
GALNT6	1.41731	5.31383	7.46262	5.19694e-05	0.00299482	2.41633
EXOSC5	-1.23364	6.2032	-7.46168	5.20185e-05	0.00299482	2.41537
CCRN4L	1.47206	5.70222	7.44853	5.27095e-05	0.00301914	2.4019
C9orf119	-1.1845	6.94565	-7.44788	5.2744e-05	0.00301914	2.40123
MED19	1.41557	6.99731	7.43333	5.35209e-05	0.00305483	2.3863
IL1A	1.32305	5.0899	7.42677	5.38755e-05	0.00306629	2.37956
PPP2CA	1.26494	10.1136	7.40325	5.51679e-05	0.00312985	2.35535
NAALADL1	-1.99337	6.09086	-7.39795	5.54633e-05	0.00312985	2.34989
CEBPZ	1.61747	9.1351	7.39126	5.58395e-05	0.00312985	2.34299
MTMR6	1.30538	8.4681	7.38897	5.59688e-05	0.00312985	2.34062
DNAJA1	1.80585	11.3925	7.38761	5.60457e-05	0.00312985	2.33922
MOBKL2A	1.47955	9.27484	7.38744	5.60554e-05	0.00312985	2.33905
RTN4IP1	-1.49645	5.87715	-7.38679	5.60923e-05	0.00312985	2.33837
HM13	1.27858	5.18496	7.38252	5.6335e-05	0.00313462	2.33396
CD320	-1.51485	6.02818	-7.36598	5.72857e-05	0.00316985	2.31686
GTPBP4	1.34859	9.64697	7.36357	5.74258e-05	0.00316985	2.31436
C16orf56	-2.18477	7.90397	-7.36323	5.74457e-05	0.00316985	2.31401
LOC646786	1.42419	5.19027	7.35939	5.76696e-05	0.00317342	2.31003
MAP3K12	-1.45737	5.67343	-7.34588	5.84652e-05	0.00320736	2.29603
SMAD6	2.33615	5.68479	7.34347	5.86084e-05	0.00320736	2.29353
HTRA1	2.27329	5.88045	7.33887	5.88827e-05	0.00321354	2.28876
CSNK1D	1.68073	9.11028	7.3042	6.09973e-05	0.00331986	2.25268
TNPO3	1.82787	6.4317	7.2908	6.18369e-05	0.00335638	2.2387
ATG4C	-1.70554	6.20885	-7.28422	6.22534e-05	0.0033698	2.23183
BAZ1A	1.8582	7.68274	7.26206	6.36802e-05	0.0034377	2.20864
RP5-1022P6,2	1.69812	8.86316	7.24725	6.46542e-05	0.00348084	2.19311
C10orf50	-1.54454	5.3434	-7.24142	6.50416e-05	0.00349226	2.18699
FCHSD2	-1.37347	6.41784	-7.23518	6.54598e-05	0.00350526	2.18043
LOC387934	1.69178	6.53962	7.22579	6.60941e-05	0.00352752	2.17056
SSBP3	-1.35596	6.11082	-7.2238	6.62296e-05	0.00352752	2.16846
H3F3B	-1.65292	10.5436	-7.22042	6.64599e-05	0.00353035	2.16491
BRD1	1.31434	6.88578	7.21604	6.67598e-05	0.00353685	2.1603
ANG	-1.29727	6.113	-7.21111	6.70998e-05	0.00354543	2.1551
FCRLA	-1.75742	7.39056	-7.19448	6.82588e-05	0.00359609	2.13756
SEC24A	1.70498	6.47478	7.1922	6.84195e-05	0.00359609	2.13515
LOC645466	1.86279	6.10384	7.18798	6.8718e-05	0.00360227	2.13069
ALDH1B1	-1.16736	5.17533	-7.18295	6.90756e-05	0.00360285	2.12538
MGC3020	2.34222	5.59222	7.18178	6.91589e-05	0.00360285	2.12414
FLJ25006	-1.49502	5.83505	-7.17909	6.93515e-05	0.00360285	2.12129
MCCC1	-1.27726	7.24013	-7.17625	6.95551e-05	0.00360285	2.11829
TMEM77	-1.26989	6.58244	-7.1721	6.98538e-05	0.00360285	2.1139
TUBD1	1.63395	6.56876	7.16842	7.01203e-05	0.00360285	2.11
TNFSF13B	-1.78251	9.42383	-7.16809	7.01442e-05	0.00360285	2.10965
TGM2	1.72929	5.42546	7.16765	7.01759e-05	0.00360285	2.10918
LOC401321	1.17616	6.25322	7.14292	7.19961e-05	0.00368679	2.08295
CD1A	-1.40017	5.29995	-7.14044	7.21814e-05	0.0036868	2.08031
PRR7	1.43488	7.00471	7.13659	7.24697e-05	0.00369206	2.07623
DPM3	-1.20125	7.64284	-7.12631	7.32474e-05	0.00370434	2.06528
TCL1A	-2.35229	5.90188	-7.12618	7.32569e-05	0.00370434	2.06515
SNORD38A	-1.42136	5.63183	-7.1237	7.3446e-05	0.00370434	2.06251
JOSD2	-1.74614	5.66231	-7.12359	7.34545e-05	0.00370434	2.06239
CLEC5A	2.53507	6.95816	7.1192	7.379e-05	0.00371186	2.05772
TMEM51	3.99004	8.70086	7.11509	7.4106e-05	0.00371837	2.05334
FAM43A	2.90571	6.47702	7.11059	7.44536e-05	0.0037223	2.04854
TRAF3	1.3639	5.90689	7.10861	7.46069e-05	0.0037223	2.04643
USP14	1.30472	5.88026	7.10684	7.47449e-05	0.0037223	2.04454
G6PC3	-1.80971	6.11791	-7.10288	7.50529e-05	0.00372831	2.04032
VAMP5	-2.02844	9.24482	-7.0992	7.5341e-05	0.00373331	2.03639
NCOA7	-1.28474	7.77275	-7.09171	7.59318e-05	0.00374853	2.02838
TMEM143	-1.20109	5.0493	-7.09054	7.60244e-05	0.00374853	2.02713
GLCE	-1.63647	5.55787	-7.08308	7.66179e-05	0.00376144	2.01916
TSPYL2	1.85937	8.27526	7.0809	7.67922e-05	0.00376144	2.01683
DPEP2	-1.63896	9.08577	-7.08015	7.68526e-05	0.00376144	2.01602
HEY1	1.50779	5.3407	7.05933	7.85418e-05	0.00382878	1.99372
C4orf18	-2.08457	6.81906	-7.05846	7.8613e-05	0.00382878	1.99279
LOC400986	2.02441	5.87635	7.05341	7.90297e-05	0.00383969	1.98736
MERTK	2.61995	6.95039	7.04596	7.96484e-05	0.00386033	1.97936
AIP	-1.34164	8.3676	-7.04243	7.99434e-05	0.0038649	1.97557
LOC647340	-1.12349	10.1807	-7.0402	8.01306e-05	0.0038649	1.97317
LSMD1	-1.39479	7.90292	-7.0312	8.08898e-05	0.00389209	1.96349
RIOK1	1.27989	6.32468	7.00705	8.29674e-05	0.00398243	1.93746
DKFZp686O24166	1.91604	6.49657	6.99759	8.37968e-05	0.00401258	1.92725
LUZP1	1.53478	8.13221	6.98451	8.49593e-05	0.00405849	1.9131
DFFA	1.20975	5.32483	6.97845	8.55039e-05	0.00406716	1.90654
DPYSL2	-1.96002	9.98707	-6.97795	8.55491e-05	0.00406716	1.906
CLEC7A	-1.70067	8.02859	-6.95678	8.74825e-05	0.00414917	1.88305
SENP5	1.31215	6.37731	6.954	8.77395e-05	0.00415147	1.88004
PPARBP	1.44006	7.3346	6.94503	8.85759e-05	0.00418112	1.87029
KCTD11	1.51043	5.59777	6.93774	8.92628e-05	0.00419816	1.86235
GOT1	1.3499	7.56437	6.93492	8.95295e-05	0.00419816	1.85929
CA11	-1.12512	5.16489	-6.9345	8.95691e-05	0.00419816	1.85883
LYN	1.34434	10.4388	6.92321	9.06481e-05	0.00421272	1.84653
TSR1	1.231	5.77782	6.9228	9.06875e-05	0.00421272	1.84608
GSTK1	-1.26846	10.9002	-6.92263	9.07037e-05	0.00421272	1.8459
FNIP1	1.1763	7.68502	6.9224	9.07258e-05	0.00421272	1.84565
EIF1AD	1.58057	6.2702	6.91236	9.16975e-05	0.00424794	1.8347
LOC650832	1.58669	9.93093	6.90587	9.23322e-05	0.00426074	1.82761
PLCL2	-1.49059	8.73132	-6.90516	9.24017e-05	0.00426074	1.82684
RERE	-1.87561	7.94364	-6.90038	9.2872e-05	0.00427254	1.82162
NAB1	1.53887	6.95092	6.89586	9.332e-05	0.00428326	1.81668
SNORA12	-2.87518	6.48177	-6.89125	9.37783e-05	0.00428689	1.81164
MGC3196	1.22694	5.70055	6.89074	9.38295e-05	0.00428689	1.81108
FKBP4	2.77017	7.91705	6.88678	9.42257e-05	0.00429514	1.80675
GOLGA8A	2.14431	5.5615	6.88335	9.4571e-05	0.00429715	1.80299
SYTL1	-1.28532	8.50601	-6.88018	9.48903e-05	0.00429715	1.79952
CPNE8	-1.44	6.22099	-6.87992	9.49171e-05	0.00429715	1.79923
IER5	1.54885	9.87689	6.86006	9.69492e-05	0.0043792	1.77745
NPAT	1.55127	5.13375	6.85299	9.76841e-05	0.00440242	1.76969
EZR	1.33913	12.6106	6.84809	9.81969e-05	0.00440322	1.7643
PTPN1	1.38651	9.10123	6.84676	9.83367e-05	0.00440322	1.76284
RAMP1	1.23269	4.9282	6.84649	9.83651e-05	0.00440322	1.76254
LOC100134304	-1.12903	6.80333	-6.83939	9.91148e-05	0.00442683	1.75473
TMEM39A	1.53901	5.84735	6.8353	9.95501e-05	0.00443633	1.75023
RBM14	1.10242	10.0356	6.83247	9.98517e-05	0.00443983	1.74711
C6orf125	-1.16774	7.29467	-6.82954	0.000100166	0.0044439	1.74388
TMBIM1	1.11618	9.34323	6.82487	0.000100668	0.00445277	1.73873
BANP	2.2231	7.15768	6.82254	0.00010092	0.00445277	1.73616
C2orf7	-1.1993	5.9256	-6.82132	0.000101052	0.00445277	1.73482
GPD1L	-1.15235	7.72552	-6.81648	0.000101578	0.00445277	1.72948
LOC729148	1.23006	8.60145	6.81557	0.000101678	0.00445277	1.72847
IRF3	-1.67214	8.1391	-6.8153	0.000101707	0.00445277	1.72817
IMPA2	-1.4666	8.18015	-6.79502	0.000103947	0.00454083	1.70577
USP21	-1.2133	6.12783	-6.7911	0.000104386	0.00455004	1.70143
TRIM44	-1.26017	8.91706	-6.78714	0.000104831	0.00455946	1.69705
MBP	2.20126	6.21568	6.78376	0.000105213	0.0045661	1.69331
GRPEL2	1.27556	7.49077	6.78022	0.000105615	0.0045736	1.68938
DEFA1B	-4.66795	9.29318	-6.77493	0.000106218	0.00458936	1.68352
HPS6	1.28902	8.88394	6.773	0.00010644	0.00458936	1.68137
NAIP	-1.07934	5.25624	-6.76943	0.00010685	0.00459711	1.67741
OKL38	2.48589	7.22186	6.76705	0.000107125	0.00459898	1.67477
PI4K2A	1.44249	5.59627	6.75804	0.000108171	0.00461684	1.66477
CAMK2G	-1.28807	6.49821	-6.75797	0.000108179	0.00461684	1.66469
SFRS7	1.85441	8.36421	6.75748	0.000108236	0.00461684	1.66414
FBXL5	-1.2226	7.70789	-6.75181	0.000108901	0.00463248	1.65784
CPVL	-1.19357	10.7186	-6.7442	0.000109801	0.00463248	1.64937
SNORD13	-2.27988	6.24359	-6.74344	0.000109891	0.00463248	1.64853
IL4I1	2.18705	5.9144	6.7433	0.000109907	0.00463248	1.64837
B3GNT5	1.94276	5.70823	6.7426	0.000109991	0.00463248	1.64759
SLC43A2	2.15879	9.30781	6.74253	0.000109998	0.00463248	1.64752
LOC100134364	2.20185	10.022	6.73126	0.000111348	0.00467944	1.63496
LOC255809	-1.34582	7.06668	-6.7284	0.000111693	0.00468406	1.63178
UPF2	1.10011	6.65155	6.72443	0.000112175	0.00469439	1.62734
SNORD1A	1.29383	5.36157	6.72142	0.000112541	0.00469981	1.62399
PRPF40A	1.47268	5.43371	6.71221	0.000113671	0.00473708	1.6137
NUDT1	-1.20842	6.23423	-6.70852	0.000114127	0.00474616	1.60957
NDUFB7	-1.43166	9.14848	-6.70475	0.000114595	0.00475568	1.60536
LGALS3BP	-1.39967	5.47442	-6.69693	0.000115571	0.00477858	1.59662
CCNH	1.61019	7.80091	6.6965	0.000115626	0.00477858	1.59613
GMEB1	1.35912	5.78249	6.68752	0.00011676	0.00480219	1.58608
CSDA	1.22446	10.8588	6.68405	0.000117202	0.00480219	1.58219
LOC727762	-1.40675	6.74744	-6.68384	0.000117228	0.00480219	1.58196
TRIM38	1.27624	7.0491	6.68355	0.000117265	0.00480219	1.58163
FAM46C	1.12757	9.86563	6.68247	0.000117403	0.00480219	1.58042
CCAR1	1.17102	5.72517	6.67271	0.000118658	0.00484357	1.56947
B4GALT1	1.43233	8.06613	6.66515	0.000119639	0.00486383	1.56099
ANKRD37	2.14182	6.67668	6.66512	0.000119642	0.00486383	1.56095
DNAJB14	1.19516	5.80915	6.66085	0.000120201	0.00487657	1.55616
MFAP1	1.58845	6.90293	6.65272	0.000121272	0.00490329	1.54701
HSP90AB1	2.00922	11.075	6.65212	0.000121352	0.00490329	1.54633
MYL6B	-1.10487	6.54351	-6.65015	0.000121613	0.00490392	1.54412
LOC642031	1.60108	8.80817	6.64444	0.000122373	0.00490817	1.53769
CASZ1	1.25856	6.39364	6.64412	0.000122416	0.00490817	1.53733
FIS1	-1.23855	8.47919	-6.64381	0.000122458	0.00490817	1.53698
GHDC	-2.14745	6.74988	-6.64129	0.000122796	0.00491184	1.53414
ACOT8	-1.11963	5.79146	-6.62861	0.000124511	0.00497044	1.51985
SERINC3	1.28992	7.3182	6.62364	0.00012519	0.00498758	1.51423
CLEC11A	-1.31041	6.20478	-6.61969	0.000125733	0.00499107	1.50978
LOC648176	-1.30368	6.02058	-6.61928	0.000125789	0.00499107	1.50932
C4orf29	1.40455	5.33898	6.61754	0.00012603	0.00499107	1.50735
FLJ21986	-1.27225	5.29194	-6.61513	0.000126363	0.00499434	1.50462
C17orf53	1.33452	5.42045	6.60735	0.000127444	0.00502711	1.49584
TEX264	-1.30078	7.16757	-6.60347	0.000127989	0.0050386	1.49144
NMRAL1	-1.26095	8.12957	-6.60006	0.000128468	0.00504208	1.48759
VAMP2	-1.97405	9.12942	-6.59925	0.000128583	0.00504208	1.48666
CD82	1.30609	7.20931	6.5971	0.000128887	0.00504407	1.48423
PHPT1	-1.28017	8.56447	-6.59431	0.000129282	0.00504962	1.48107
EPAS1	2.64372	6.01703	6.59	0.000129896	0.00506291	1.47619
TMEM219	-1.48424	8.52252	-6.5883	0.000130138	0.00506291	1.47427
INO80E	-1.65705	7.95894	-6.58658	0.000130385	0.00506291	1.47231
RAB7L1	1.51607	8.2176	6.58444	0.000130693	0.00506299	1.46988
AGPAT1	-1.40288	6.56112	-6.58303	0.000130895	0.00506299	1.46828
FLJ10246	1.09082	5.35803	6.57452	0.000132126	0.0051007	1.45863
SLC39A11	-1.7351	6.20142	-6.5678	0.000133108	0.00511391	1.45099
LOC100134241	1.87177	5.56268	6.56617	0.000133347	0.00511391	1.44914
SLC16A10	2.26016	5.68434	6.56491	0.000133533	0.00511391	1.44771
ZNF212	1.50525	7.63323	6.56237	0.000133907	0.00511391	1.44482
SETD1A	-1.36299	7.44222	-6.56147	0.00013404	0.00511391	1.4438
WWC3	-1.16231	6.73947	-6.56069	0.000134154	0.00511391	1.44292
ACSL1	1.83854	10.1738	6.55772	0.000134595	0.00511391	1.43954
ZNF609	-1.17541	5.47014	-6.55669	0.000134748	0.00511391	1.43836
CKS1B	-1.20745	6.06703	-6.55648	0.000134779	0.00511391	1.43813
LOC732450	1.06351	5.25908	6.55032	0.000135698	0.00512926	1.43111
FOXC2	-1.36236	6.17372	-6.55032	0.000135699	0.00512926	1.43111
SERINC5	-1.36392	5.27513	-6.54757	0.00013611	0.00513506	1.42799
LOC730525	1.44269	5.68876	6.54482	0.000136525	0.00513702	1.42485
DNAJC13	-1.29531	6.72524	-6.54343	0.000136735	0.00513702	1.42326
STX6	1.47719	8.17437	6.5421	0.000136936	0.00513702	1.42175
C3orf19	1.44493	8.09554	6.53576	0.000137898	0.00516339	1.41453
CHIC2	1.42296	9.68874	6.52537	0.000139492	0.0052133	1.40266
SERPINE1	2.49474	5.78727	6.51476	0.00014114	0.005265	1.39055
LOC646197	2.10805	9.01362	6.50109	0.000143295	0.0053354	1.3749
C9orf156	1.26837	7.69128	6.49548	0.00014419	0.0053587	1.36848
CHCHD5	-1.25794	7.08044	-6.48892	0.000145245	0.00538787	1.36095
CD4	-1.98949	7.58623	-6.48325	0.000146162	0.00540214	1.35445
LGALS3	1.36617	9.97107	6.48166	0.000146422	0.00540214	1.35262
ZNF295	1.66176	6.59926	6.48145	0.000146456	0.00540214	1.35238
FBXO28	1.10157	7.33671	6.4766	0.000147248	0.00540214	1.34682
LOC650919	-1.61759	6.69966	-6.47525	0.00014747	0.00540214	1.34526
CHKA	1.22519	5.66491	6.4749	0.000147527	0.00540214	1.34486
CD79B	-1.88312	8.38908	-6.47489	0.000147528	0.00540214	1.34485
ICOSLG	1.8457	6.17737	6.46734	0.000148773	0.00543771	1.33618
WDR82	1.58824	9.31995	6.46422	0.000149291	0.00544668	1.33259
CDC42EP2	1.85818	6.36946	6.4621	0.000149644	0.00544955	1.33015
MAP3K6	-1.75785	6.33582	-6.45337	0.000151108	0.00549282	1.3201
CD163	-1.5099	8.14635	-6.4432	0.000152833	0.00554541	1.30838
LOC391019	-1.29927	9.90223	-6.44017	0.00015335	0.00555407	1.30489
AIF1	-1.26991	10.8957	-6.43674	0.000153938	0.00556524	1.30093
POGZ	1.31525	5.625	6.43403	0.000154405	0.00557202	1.2978
C1orf41	-2.00889	6.89981	-6.43201	0.000154755	0.00557452	1.29547
TM7SF2	-1.08734	5.96115	-6.43	0.000155102	0.00557697	1.29315
CIDEB	-1.38561	7.20696	-6.42373	0.000156194	0.0056061	1.28591
GNA15	1.57403	9.69294	6.42121	0.000156636	0.00561183	1.28299
PPAN	1.78392	6.4663	6.41339	0.000158012	0.00565099	1.27395
DNAJC10	-1.05285	6.76381	-6.41129	0.000158386	0.00565419	1.27152
LCK	-1.27378	7.19962	-6.40603	0.000159321	0.00567741	1.26543
FASLG	2.85612	6.38462	6.40398	0.000159687	0.00568031	1.26306
ZNF831	-1.14919	6.2998	-6.39739	0.000160872	0.00571226	1.25542
SERGEF	-1.35668	7.18829	-6.39352	0.000161572	0.00572689	1.25094
HIPK2	1.56721	7.14154	6.38996	0.00016222	0.00573964	1.2468
LOC646463	1.53123	6.20407	6.38111	0.000163841	0.00578674	1.23653
PNKD	-1.23061	6.47656	-6.37816	0.000164385	0.00579566	1.2331
LOC100130492	1.34759	5.07182	6.37519	0.000164935	0.00580477	1.22965
C19orf24	-1.13137	7.06057	-6.3701	0.000165882	0.0058278	1.22374
ZNF200	1.28078	5.98862	6.36707	0.000166449	0.00583745	1.22021
FAM96A	-1.52876	8.73833	-6.35703	0.000168342	0.00588347	1.20852
SMARCA5	1.28274	7.6603	6.35625	0.000168489	0.00588347	1.20762
LOC642033	1.30742	5.42256	6.35542	0.000168648	0.00588347	1.20665
TNFRSF10A	1.12102	5.88581	6.35126	0.00016944	0.00590077	1.2018
ERGIC2	1.32797	6.54419	6.34467	0.000170704	0.00593443	1.19412
C6orf129	-1.32824	6.68173	-6.33641	0.000172304	0.00597962	1.18447
LOC729768	-1.1241	8.5578	-6.32639	0.000174267	0.00603437	1.17277
RNU1-5	-2.1586	8.71532	-6.32527	0.000174488	0.00603437	1.17145
YWHAG	1.38473	8.83642	6.32155	0.000175223	0.00604928	1.16711
RGPD2	1.80182	5.50868	6.31683	0.000176161	0.00606036	1.16159
SLITRK4	-2.07765	5.5861	-6.3157	0.000176387	0.00606036	1.16026
SMARCC1	-1.10738	8.88808	-6.31535	0.000176456	0.00606036	1.15986
C2orf34	-1.26582	5.51955	-6.30544	0.000178448	0.00611823	1.14825
SLA	1.67773	9.52048	6.30262	0.000179019	0.00612724	1.14495
ARHGEF6	-1.06672	10.1596	-6.30108	0.000179331	0.00612741	1.14314
IRF1	1.66573	11.3467	6.29572	0.000180425	0.0061443	1.13686
PYGL	-1.46507	9.00634	-6.29461	0.000180652	0.0061443	1.13556
KRTHB6	1.25117	5.1753	6.29413	0.000180751	0.0061443	1.13499
ZNF787	1.1611	9.27329	6.29263	0.00018106	0.00614431	1.13323
NDUFB3	-1.26054	9.67295	-6.29082	0.000181431	0.00614645	1.13111
RBBP6	1.26002	5.57688	6.28868	0.000181874	0.00615097	1.12859
ZC3HC1	1.42069	8.25473	6.28443	0.000182754	0.00617027	1.12359
RNF167	-1.1082	8.52199	-6.27788	0.000184119	0.00619716	1.1159
FAM44B	1.20003	7.53201	6.27762	0.000184173	0.00619716	1.1156
NIPBL	1.31107	7.3905	6.27531	0.000184657	0.00619949	1.11288
UAP1	1.89956	8.05428	6.27239	0.00018527	0.00619949	1.10945
TTC15	-1.5155	8.03976	-6.27218	0.000185315	0.00619949	1.1092
RASGRP4	-1.42874	5.6895	-6.27137	0.000185487	0.00619949	1.10824
ZBTB45	1.49406	6.84374	6.26783	0.000186234	0.00621403	1.10409
ALDH1A1	-1.30443	7.88526	-6.25887	0.000188144	0.00626728	1.09353
ZMYND8	-1.3417	5.58438	-6.25155	0.000189721	0.00630924	1.0849
TMED5	1.15522	9.0261	6.24993	0.00019007	0.00631034	1.08299
RUSC1	-1.05562	8.22994	-6.24733	0.000190635	0.00631856	1.07992
TXN	-1.25997	10.1283	-6.24507	0.000191127	0.00632433	1.07726
FAM111A	-1.45743	8.72139	-6.23943	0.000192361	0.00635461	1.0706
COL7A1	2.7458	6.56374	6.23487	0.000193364	0.00635625	1.06522
TMEM170B	-1.76817	7.30858	-6.23354	0.00019366	0.00635625	1.06363
ZNF140	1.37419	6.07805	6.23131	0.000194153	0.00635625	1.06101
NFATC1	1.35531	5.89807	6.23097	0.000194229	0.00635625	1.0606
REV3L	1.06822	5.34859	6.23074	0.000194279	0.00635625	1.06033
STX8	-1.27263	7.9073	-6.23054	0.000194325	0.00635625	1.06009
SLC3A2	1.72259	8.14027	6.22396	0.000195791	0.00638716	1.05231
C13orf18	1.69939	8.11244	6.22342	0.000195911	0.00638716	1.05167
PDZD4	-1.25865	7.71745	-6.2219	0.000196252	0.00638782	1.04988
DGCR6L	-1.24208	7.66265	-6.2201	0.000196658	0.00639058	1.04774
TNFRSF12A	2.75028	6.9565	6.21635	0.000197503	0.00640758	1.0433
DECR1	-1.07248	9.88799	-6.21287	0.000198291	0.00642268	1.03918
DHX33	-1.09811	6.63669	-6.20376	0.00020037	0.00647951	1.02839
HIBADH	-1.50496	6.93856	-6.19979	0.000201283	0.00649848	1.02368
NEDD8	-1.04872	9.52981	-6.19737	0.000201844	0.00650605	1.0208
COPA	1.27178	10.2101	6.19358	0.000202724	0.00652384	1.0163
SLC25A42	-1.02465	6.39442	-6.18952	0.000203669	0.00652976	1.01149
C14orf159	-1.67566	8.37397	-6.18826	0.000203964	0.00652976	1.00999
BLOC1S1	-1.60166	8.42651	-6.1874	0.000204165	0.00652976	1.00897
LOC132241	1.31396	7.76115	6.18665	0.000204342	0.00652976	1.00807
GSPT1	1.05926	10.644	6.18578	0.000204547	0.00652976	1.00704
DDX17	1.42239	6.31712	6.17783	0.000206422	0.00657729	0.997588
MTM1	-1.73432	5.88448	-6.17668	0.000206696	0.00657729	0.996217
PRNP	1.66338	10.6624	6.17446	0.000207224	0.00658358	0.993575
DYNLRB1	-1.32108	8.62717	-6.17163	0.000207898	0.00659189	0.990212
LONRF3	1.35953	5.49521	6.17059	0.000208147	0.00659189	0.988972
ZNF189	1.9148	6.43426	6.16661	0.000209103	0.00661163	0.984232
LRFN3	-1.04174	6.54551	-6.16465	0.000209575	0.00661605	0.981898
KLHDC4	1.43915	8.92408	6.16057	0.000210562	0.00663669	0.977034
MYO9A	-1.01035	6.67163	-6.15677	0.000211485	0.00663979	0.972503
GPBP1	1.34296	8.98107	6.15619	0.000211626	0.00663979	0.971815
SYNGR1	-1.1446	5.48537	-6.15464	0.000212005	0.00663979	0.969962
TNFSF12	-1.42539	8.16411	-6.15307	0.000212387	0.00663979	0.968096
C14orf118	1.14101	5.10421	6.15268	0.000212482	0.00663979	0.967633
TLE3	1.91902	6.77965	6.15096	0.000212906	0.00663979	0.965572
TBC1D14	-1.45301	7.97925	-6.1498	0.000213189	0.00663979	0.964196
BHLHB2	1.72962	11.3501	6.14924	0.000213327	0.00663979	0.963528
C16orf79	-1.46958	6.16785	-6.14681	0.000213926	0.00664807	0.960621
TSSC1	-1.25136	7.44067	-6.13765	0.000216199	0.00669912	0.94968
SLC24A6	1.33332	9.33767	6.1368	0.000216411	0.00669912	0.948662
SUGT1	1.24337	6.3768	6.13613	0.000216578	0.00669912	0.947865
LY6E	-1.68499	10.4031	-6.13344	0.000217251	0.00670952	0.944652
RNF103	1.27447	8.45429	6.13166	0.000217699	0.00671294	0.94252
C21orf58	-1.01583	5.02984	-6.13006	0.0002181	0.00671493	0.940611
PTEN	-1.14957	8.19234	-6.12442	0.000219529	0.00674376	0.933852
ABCF1	1.19006	9.41843	6.12	0.000220652	0.00674376	0.928565
PDS5A	-1.1808	7.75957	-6.11941	0.000220802	0.00674376	0.927865
RNASEH1	1.14883	7.32959	6.11941	0.000220803	0.00674376	0.927859
PHRF1	1.37994	7.47462	6.11709	0.000221395	0.00674376	0.925085
DERA	-1.07146	8.30907	-6.11596	0.000221686	0.00674376	0.923724
LOC100130154	-1.14161	10.3628	-6.11567	0.00022176	0.00674376	0.923379
FAM126B	0.980534	6.41588	6.11499	0.000221935	0.00674376	0.922561
SLC16A3	2.41113	11.3154	6.11441	0.000222084	0.00674376	0.921869
LOC100130604	1.52503	5.69523	6.11082	0.000223008	0.00676152	0.917567
TDG	1.30669	7.45337	6.10805	0.000223726	0.00677298	0.914239
LIPN	1.52533	5.71411	6.10571	0.000224332	0.00678104	0.911434
ALG8	-1.00108	6.62971	-6.10087	0.000225592	0.00680877	0.905636
SNORA45	-1.4638	7.08511	-6.09528	0.000227061	0.00683549	0.898914
MED6	1.16336	9.42545	6.09489	0.000227163	0.00683549	0.898446
ULK2	-1.165	5.64359	-6.0863	0.000229436	0.00689348	0.888132
SLC25A39	1.20438	10.3553	6.07632	0.000232112	0.00695526	0.876123
WDR74	1.31617	8.2163	6.07603	0.000232191	0.00695526	0.875768
NCOA6IP	1.17896	5.55806	6.07316	0.000232966	0.00696801	0.872314
ZNF581	-1.27145	8.39777	-6.06661	0.000234747	0.00701074	0.864426
CDK9	0.998325	8.13732	6.06123	0.000236221	0.00704033	0.857941
MAP2K3	1.13833	6.25082	6.06042	0.000236445	0.00704033	0.85696
ZNF259	1.29132	7.51453	6.05631	0.000237577	0.00705638	0.85201
ZNF821	1.26741	6.39363	6.0549	0.000237969	0.00705638	0.850302
SELL	-1.4622	9.29014	-6.05388	0.000238251	0.00705638	0.849077
QKI	1.03945	5.20949	6.05334	0.000238401	0.00705638	0.848424
ZCCHC6	1.28133	6.87019	6.05198	0.000238779	0.00705709	0.846781
SNORD35B	-1.83285	7.7758	-6.04986	0.000239369	0.00706188	0.844224
TAF4B	1.4723	5.37584	6.04886	0.00023965	0.00706188	0.843008
EMD	1.46595	10.8834	6.04758	0.000240007	0.00706196	0.841465
FLJ32255	1.28364	5.95979	6.04201	0.000241572	0.00707563	0.834732
BANF1	-1.0961	7.95737	-6.04177	0.000241638	0.00707563	0.834448
NANOS3	1.38706	5.45719	6.04065	0.000241954	0.00707563	0.833093
GATAD2A	1.18941	10.3324	6.04053	0.000241988	0.00707563	0.832947
INPP1	1.3737	7.75271	6.03961	0.000242248	0.00707563	0.831837
NAT10	1.03892	8.37221	6.03213	0.000244373	0.00712292	0.822784
LOC643733	-1.14189	6.02728	-6.03139	0.000244582	0.00712292	0.821899
GPR137B	1.34564	7.18769	6.02989	0.000245012	0.00712501	0.82008
IL1RAP	1.13151	5.75296	6.0195	0.000248006	0.00720107	0.807492
ARF3	-1.4043	8.38782	-6.0177	0.000248526	0.00720107	0.805319
TUBA4A	1.50002	11.0484	6.01707	0.000248712	0.00720107	0.804547
CCDC49	1.12615	7.62041	6.01246	0.000250055	0.00721994	0.798965
LOC387763	1.21564	5.63208	6.01162	0.000250302	0.00721994	0.797941
HIGD2A	-1.01027	10.8574	-6.01111	0.000250451	0.00721994	0.797324
TMEM170A	1.21732	6.89329	6.00768	0.000251458	0.0072257	0.793165
FBXO30	1.30666	6.11185	6.00558	0.000252078	0.0072257	0.790612
OXSR1	1.06122	9.47789	6.00497	0.000252257	0.0072257	0.789878
NUDT5	-0.971109	7.96073	-6.00428	0.000252463	0.0072257	0.789032
WDR70	-1.09846	7.01253	-6.00353	0.000252683	0.0072257	0.788129
MCTS1	-0.990897	7.80644	-6.00305	0.000252827	0.0072257	0.787537
RSF1	1.26274	5.41838	6.00016	0.000253682	0.00723975	0.784038
UQCRQ	-1.15577	10.5433	-5.99688	0.000254659	0.00725723	0.780054
S100A12	-1.35008	10.572	-5.99058	0.00025655	0.00730067	0.772385
CTSK	-1.85021	6.33168	-5.9888	0.000257083	0.0073021	0.770233
AHNAK	-1.09565	6.61835	-5.98798	0.000257333	0.0073021	0.769226
SDHAF2	1.03629	9.76592	5.98536	0.000258125	0.00731002	0.766041
LOC643977	1.71573	6.33373	5.98463	0.000258346	0.00731002	0.765153
LOC388692	-1.14755	5.86162	-5.98231	0.000259051	0.00731958	0.762325
RAI14	1.20156	5.12337	5.97868	0.000260157	0.00732366	0.757911
PWP2	1.09578	5.57003	5.97801	0.000260362	0.00732366	0.757095
YPEL2	-1.35473	7.08376	-5.97684	0.000260721	0.00732366	0.755666
NDUFA13	-1.22796	8.80215	-5.97606	0.00026096	0.00732366	0.754717
POLA1	-1.14961	5.50942	-5.97581	0.000261034	0.00732366	0.754421
ZNF430	1.00217	9.85417	5.97352	0.000261738	0.00732511	0.75163
USP5	-1.39242	8.43286	-5.97325	0.000261821	0.00732511	0.7513
MAGED1	-1.18626	7.45687	-5.96836	0.000263332	0.00734387	0.745334
LOC729646	-1.89842	8.68213	-5.9673	0.000263658	0.00734387	0.744051
KLHL6	1.51728	7.05487	5.96726	0.00026367	0.00734387	0.744003
TRIB2	-1.29386	7.59734	-5.96478	0.000264443	0.00734387	0.740969
MRPL18	1.82054	9.52138	5.96424	0.000264609	0.00734387	0.74032
GCC1	1.06293	8.49668	5.96394	0.000264704	0.00734387	0.739948
LOC644310	-1.30088	6.88399	-5.96166	0.000265416	0.00735076	0.737162
C8orf83	-0.972906	5.2877	-5.95958	0.000266066	0.00735076	0.734625
CORO1B	-1.56008	7.23893	-5.95843	0.000266425	0.00735076	0.733228
USPL1	1.25602	8.55769	5.95798	0.000266567	0.00735076	0.732674
TROVE2	1.05545	6.66631	5.95725	0.000266797	0.00735076	0.73178
SNORD3D	-2.84009	9.38125	-5.95142	0.000268635	0.00738378	0.724663
SPPL2A	0.994997	9.21399	5.95003	0.000269073	0.00738378	0.722974
C3orf42	-1.28284	5.18562	-5.94985	0.000269129	0.00738378	0.722756
SYNJ2	1.40805	5.4383	5.94876	0.000269478	0.00738378	0.721412
MRI1	-1.28763	8.07557	-5.9465	0.000270195	0.00739325	0.718658
GTSF1	-1.4956	5.39009	-5.94295	0.000271327	0.0074139	0.714322
PRC1	1.32454	6.39376	5.94181	0.000271694	0.0074139	0.712921
LOC645367	1.15234	5.3423	5.93689	0.000273275	0.00743257	0.706905
MGST1	-1.22635	6.29122	-5.93343	0.000274392	0.00743257	0.702673
NDRG1	1.37334	10.1086	5.93301	0.000274528	0.00743257	0.702161
GALNT11	1.27844	8.46647	5.93241	0.000274725	0.00743257	0.701415
PAFAH1B1	1.28332	9.55064	5.93221	0.00027479	0.00743257	0.701171
LOC644655	1.41117	5.56478	5.93107	0.000275159	0.00743257	0.699781
ASGR1	-1.72786	9.13438	-5.93101	0.000275178	0.00743257	0.699706
DCTPP1	-1.0919	7.88406	-5.93044	0.000275363	0.00743257	0.699009
LOC196752	1.62096	5.98915	5.92287	0.000277837	0.00748476	0.689736
ATP5I	-1.60196	8.01164	-5.92164	0.000278241	0.00748476	0.688226
ZCCHC14	1.18861	7.02339	5.92108	0.000278424	0.00748476	0.687546
LEMD3	1.08974	8.03474	5.91655	0.000279921	0.00750307	0.681983
MRPL34	-1.4661	8.18441	-5.91545	0.000280283	0.00750307	0.680643
LOC400948	-1.07765	11.0943	-5.91503	0.000280424	0.00750307	0.680122
LRRC41	1.16252	8.29845	5.91446	0.000280612	0.00750307	0.679428
LY86	-1.59715	9.37331	-5.90419	0.000284045	0.00757616	0.666815
LOC732360	1.10897	5.10747	5.9036	0.000284243	0.00757616	0.666094
PHLDA1	1.70443	5.894	5.90288	0.000284486	0.00757616	0.665205
RNU11	-2.91639	6.4888	-5.89256	0.000287985	0.00765155	0.652525
GNAI3	1.41689	8.02309	5.89227	0.000288086	0.00765155	0.652163
FAM65A	1.673	9.93114	5.8891	0.000289171	0.00767014	0.648264
SFXN4	-1.08852	6.70724	-5.88716	0.000289835	0.0076745	0.645881
LOC728620	1.0164	10.6919	5.88638	0.000290105	0.0076745	0.644916
EBI3	0.999751	4.97646	5.8838	0.000290993	0.00767667	0.641745
ZNF692	-1.21648	6.24149	-5.88296	0.000291283	0.00767667	0.640714
IARS2	-1.2446	8.44648	-5.88279	0.000291343	0.00767667	0.640498
LOC728533	1.11351	11.2605	5.8807	0.000292065	0.00767725	0.637932
BSG	-1.39817	8.99799	-5.8805	0.000292136	0.00767725	0.637678
WNT10A	1.51417	5.20834	5.87546	0.00029389	0.00769861	0.631471
NFX1	1.36811	6.43607	5.87497	0.000294059	0.00769861	0.630873
SNORD36C	-1.42453	7.4216	-5.87483	0.000294108	0.00769861	0.630699
TMEM206	-1.07133	6.64992	-5.87244	0.000294947	0.00771041	0.627747
NGRN	1.82252	8.76747	5.87095	0.00029547	0.00771397	0.625908
TMEM39B	-1.13689	7.70565	-5.86955	0.000295959	0.00771664	0.62419
TJAP1	1.01631	9.58394	5.86784	0.000296563	0.00772228	0.622075
PPIH	-1.1181	7.8905	-5.86314	0.000298224	0.007754	0.616283
EXOSC3	1.50299	7.91049	5.8622	0.00029856	0.007754	0.615112
USP38	1.55741	7.5683	5.85821	0.00029998	0.00776824	0.610191
CBX1	-1.34601	6.32621	-5.85661	0.000300553	0.00776824	0.60821
ATXN2L	1.02281	4.99361	5.85642	0.000300619	0.00776824	0.607983
POLR2H	-1.02534	9.11622	-5.8553	0.000301019	0.00776824	0.606602
RRAD	1.74104	5.47839	5.85423	0.000301404	0.00776824	0.605278
GNA12	1.41182	6.023	5.85384	0.000301544	0.00776824	0.604796
RG9MTD1	1.21483	7.12419	5.85302	0.000301838	0.00776824	0.603783
C19orf60	-1.14152	9.33296	-5.85032	0.000302813	0.00778326	0.600439
C12orf59	1.46682	5.17528	5.84664	0.000304142	0.00780379	0.595894
AARS	1.3312	9.57979	5.84594	0.000304395	0.00780379	0.595031
ALDH1A2	1.00497	5.09457	5.84295	0.000305482	0.00782138	0.59133
GARS	1.01781	9.46795	5.8419	0.000305866	0.00782138	0.590028
SNORD3C	-2.81774	6.74125	-5.83959	0.00030671	0.00783142	0.58717
CHRNA10	1.29787	5.54243	5.83719	0.00030759	0.00783142	0.584197
HDDC3	-1.28122	6.69442	-5.83491	0.000308426	0.00783142	0.581379
LOC100132394	2.22259	10.4192	5.83277	0.000309214	0.00783142	0.578733
COPZ1	-1.08783	8.12142	-5.83209	0.000309465	0.00783142	0.577888
PNOC	-1.12803	5.30305	-5.83154	0.000309667	0.00783142	0.577212
NFE2L2	1.98956	8.58744	5.83094	0.00030989	0.00783142	0.576466
TAOK1	1.2821	5.28063	5.83088	0.000309912	0.00783142	0.57639
RRP15	1.14031	6.46509	5.82943	0.00031045	0.00783142	0.574592
CTPS2	-0.922842	5.57289	-5.82922	0.000310529	0.00783142	0.574326
HERC6	-1.11505	7.1992	-5.82823	0.000310896	0.00783142	0.573102
FAM129C	-1.44464	7.12082	-5.82724	0.000311261	0.00783142	0.571883
E2F3	1.21917	8.65283	5.82565	0.000311853	0.00783142	0.569912
SOCS1	1.74981	6.56202	5.82165	0.000313349	0.00783142	0.564946
SAMD4B	1.714	5.58101	5.82157	0.000313376	0.00783142	0.564855
LIMS1	1.80911	5.68026	5.82055	0.000313761	0.00783142	0.563582
FAM195A	-1.19696	6.85083	-5.82023	0.00031388	0.00783142	0.563189
FAM65B	-1.22423	10.6449	-5.81981	0.000314039	0.00783142	0.562664
LOC100132032	-0.984501	5.36366	-5.81949	0.000314157	0.00783142	0.562274
C5orf13	-1.409	6.3819	-5.8187	0.000314455	0.00783142	0.561288
PTPMT1	-1.05392	8.40423	-5.81854	0.000314515	0.00783142	0.561092
PRPSAP1	-1.00263	8.28344	-5.81498	0.000315856	0.00785002	0.556677
RNU4-2	-1.06358	6.87568	-5.81447	0.00031605	0.00785002	0.556039
HNRNPM	1.06568	11.1871	5.81102	0.000317355	0.00787248	0.551761
FOSL2	1.47126	7.39256	5.80928	0.000318019	0.00787248	0.549593
PAFAH1B3	-1.22497	7.19901	-5.80777	0.000318594	0.00787248	0.547716
LOC127295	-1.32621	10.9026	-5.80748	0.000318703	0.00787248	0.547363
OBFC2A	1.79687	8.83714	5.80628	0.00031916	0.00787248	0.545876
DYRK4	-1.06762	7.06625	-5.80585	0.000319325	0.00787248	0.545338
PMS1	-1.01722	5.19763	-5.80081	0.000321258	0.00791034	0.539075
NIP7	1.31836	7.93542	5.79722	0.000322642	0.0079346	0.534613
DHCR7	1.35903	6.10442	5.7875	0.000326424	0.00801772	0.522516
ANO8	-1.21377	5.46851	-5.7805	0.000329179	0.00807295	0.513793
BPGM	1.00507	5.16872	5.77973	0.000329483	0.00807295	0.512833
FAM120AOS	0.921338	8.58547	5.77286	0.000332211	0.00812978	0.504275
RCBTB2	-1.22504	6.98771	-5.76243	0.000336403	0.00822227	0.491257
KIAA0174	0.997662	10.8003	5.75978	0.000337477	0.00823841	0.487948
SLC35A1	-1.06605	8.3018	-5.75861	0.000337953	0.00823993	0.486485
GMPS	-1.29136	7.30706	-5.75417	0.000339764	0.00827396	0.480936
DNAJC5	1.65934	6.99311	5.75205	0.000340631	0.00828494	0.47829
ZNF364	1.48829	7.39971	5.75084	0.00034113	0.00828696	0.476771
SH3BGRL3	-1.00038	11.5785	-5.74937	0.000341734	0.00829152	0.474934
HNRNPA3P1	1.38946	5.90531	5.74548	0.000343338	0.00832031	0.470072
MFAP3	0.966984	5.24002	5.74247	0.000344589	0.00833	0.466295
HINT2	-1.01002	7.65901	-5.74187	0.000344838	0.00833	0.465545
LOC402644	-1.67504	10.2133	-5.74078	0.000345289	0.00833	0.464189
ZNF250	1.29782	5.40924	5.74049	0.000345411	0.00833	0.463822
TNFRSF18	2.10332	6.36467	5.73873	0.000346145	0.00833763	0.461616
LPIN1	1.34145	9.6826	5.73588	0.000347337	0.00834906	0.458048
CEP350	1.41585	6.83233	5.73559	0.000347458	0.00834906	0.457685
CLCN6	1.09399	7.00786	5.7303	0.000349682	0.00839237	0.451061
RNASE3	-2.96975	5.99423	-5.72704	0.000351063	0.00839977	0.446967
FLJ44342	-1.0712	5.84749	-5.72564	0.000351654	0.00839977	0.445221
PEX11G	2.79651	6.50978	5.72446	0.000352157	0.00839977	0.443739
AMICA1	-1.98081	10.1734	-5.72301	0.000352774	0.00839977	0.44192
NPM3	-1.44806	6.77456	-5.72205	0.000353185	0.00839977	0.440711
PIGF	-0.932175	5.55314	-5.72158	0.000353387	0.00839977	0.440117
MED28	1.07015	8.51316	5.7206	0.000353804	0.00839977	0.438892
EEPD1	1.322	5.92571	5.72053	0.000353834	0.00839977	0.438804
MS4A6A	-1.68863	10.4925	-5.72033	0.000353919	0.00839977	0.438556
SKAP2	-1.22379	7.99158	-5.71966	0.000354207	0.00839977	0.43771
CHES1	-1.1089	9.58898	-5.71535	0.000356057	0.00843359	0.432302
APOA1BP	-1.00367	8.42267	-5.71269	0.000357201	0.00843966	0.428969
HDHD1A	-1.15894	6.73602	-5.71249	0.000357288	0.00843966	0.428718
MAK16	1.11661	7.23971	5.71156	0.000357694	0.00843966	0.427538
ROBLD3	-1.17527	10.2274	-5.71075	0.000358042	0.00843966	0.426529
MAMLD1	1.69427	5.68946	5.70985	0.000358432	0.00843966	0.425397
CTPS	1.15615	6.67959	5.70888	0.000358855	0.00843966	0.424172
GRASP	1.44622	7.11693	5.70701	0.000359667	0.00844878	0.421826
LOC390298	-0.920801	7.41944	-5.70302	0.00036141	0.00846059	0.416805
RAB8B	1.37014	10.5591	5.70253	0.000361622	0.00846059	0.416196
HMBS	-1.04545	6.01437	-5.70228	0.000361732	0.00846059	0.415881
HSP90AB4P	1.40851	5.71469	5.70194	0.000361882	0.00846059	0.41545
RFWD3	1.32717	7.92694	5.701	0.000362293	0.00846059	0.414269
TSC22D2	1.13845	7.2895	5.69787	0.00036367	0.00847372	0.41033
STS-1	1.12007	7.41544	5.69779	0.000363706	0.00847372	0.410227
DNAL4	-1.13808	7.31142	-5.69234	0.000366113	0.00851983	0.403376
RSC1A1	1.1878	5.47284	5.69052	0.000366923	0.00852872	0.401081
SLC15A4	1.26542	8.80103	5.68534	0.000369236	0.00857248	0.394554
LOC732419	1.11049	5.8609	5.68419	0.000369749	0.00857438	0.393114
OBFC1	-1.33584	7.45475	-5.68039	0.000371459	0.00860021	0.388322
USP8	0.966471	7.58125	5.6798	0.000371726	0.00860021	0.387575
CORO1A	-1.22526	11.8856	-5.67808	0.000372503	0.0086082	0.385405
NEU4	2.50242	5.50748	5.67587	0.000373504	0.0086182	0.382618
BCOR	2.11376	5.589	5.67521	0.000373802	0.0086182	0.381791
DYRK2	1.55469	5.54431	5.67197	0.000375276	0.0086422	0.377702
PID1	-1.38821	6.67873	-5.66945	0.000376426	0.00865868	0.374523
CLCF1	1.17944	7.00855	5.6589	0.00038129	0.00876043	0.361188
PABPC1	1.19733	12.066	5.65712	0.000382117	0.00876932	0.358938
ATP5G2	-0.935201	8.26859	-5.65564	0.000382805	0.00877501	0.357068
LRDD	-1.28465	6.08963	-5.65417	0.000383491	0.00878062	0.355209
GALR2	1.13727	4.92585	5.65148	0.000384746	0.00879838	0.351816
SUCLG2	-1.25938	7.84657	-5.65062	0.00038515	0.00879838	0.350725
EDEM2	-1.1153	7.80879	-5.64916	0.000385833	0.00880389	0.348884
CRY1	1.76226	7.64041	5.64819	0.000386291	0.00880426	0.347651
C10orf33	-1.65333	5.59704	-5.64573	0.00038745	0.00882058	0.344539
AKAP7	-1.67438	6.73475	-5.64348	0.000388514	0.00883329	0.341692
RAB37	-1.18772	6.76059	-5.64268	0.000388895	0.00883329	0.340672
TCEB2	-1.15873	8.25626	-5.63954	0.000390384	0.008857	0.336703
GDPD3	-1.17856	5.74729	-5.63655	0.000391813	0.00887932	0.332906
SPATA5L1	1.05938	6.86697	5.63119	0.00039438	0.00892734	0.326122
DNAJB1	2.49323	10.3187	5.62885	0.000395509	0.00893436	0.323153
ROMO1	-1.01169	9.66154	-5.62869	0.000395587	0.00893436	0.322947
TRAK2	-0.966354	7.49564	-5.62445	0.00039764	0.00896116	0.317569
LOC728743	-1.21202	5.30816	-5.62396	0.000397878	0.00896116	0.316947
YARS	1.421	10.265	5.62222	0.000398724	0.00896116	0.314741
TOP1	0.929207	5.81016	5.62182	0.000398921	0.00896116	0.314228
LOC100129201	-1.29176	7.55006	-5.62143	0.000399108	0.00896116	0.313742
UBE4B	-1.04591	7.5381	-5.62069	0.000399473	0.00896116	0.312791
C21orf124	1.19328	6.18833	5.61974	0.000399937	0.00896148	0.311584
ZNF322B	1.25104	5.28175	5.61665	0.00040145	0.00896697	0.307662
HELB	1.19167	4.99311	5.61564	0.000401942	0.00896697	0.30639
TECR	-1.11641	9.82525	-5.61561	0.000401961	0.00896697	0.306342
APEH	-1.16574	8.77334	-5.61484	0.000402338	0.00896697	0.305367
ATPIF1	-1.05334	7.21711	-5.61465	0.000402433	0.00896697	0.305121
TPI1	-1.17574	10.0723	-5.61253	0.000403473	0.0089778	0.30244
TMEM218	-1.00797	7.81039	-5.6112	0.000404132	0.0089778	0.300745
ZBTB11	1.15894	7.13787	5.61092	0.000404271	0.0089778	0.300386
FAM172A	-1.16264	5.41981	-5.60957	0.000404941	0.00898265	0.298667
TMEM134	-0.98064	8.12409	-5.6069	0.000406263	0.00899674	0.295281
THEM2	-1.15928	5.98476	-5.60647	0.000406479	0.00899674	0.294727
SSBP4	-1.03029	7.3083	-5.60275	0.000408333	0.00902774	0.29
NFKBID	1.5594	7.1464	5.59727	0.00041108	0.00907738	0.283032
ITFG1	-1.25519	7.69815	-5.59646	0.00041149	0.00907738	0.281997
LGALS9B	-0.925804	5.25079	-5.59174	0.000413877	0.00911995	0.275986
EIF5B	0.976847	7.06899	5.58953	0.000414999	0.00913457	0.273173
PPM1D	1.55735	6.52739	5.58568	0.000416966	0.00915763	0.268259
CLEC12A	-1.87452	7.8787	-5.58568	0.000416967	0.00915763	0.268258
TRAM2	-1.49213	5.83885	-5.5801	0.000419831	0.00917105	0.261144
MGC52282	-1.4551	5.66646	-5.57946	0.000420158	0.00917105	0.260334
GZMA	-1.59061	10.6796	-5.57878	0.000420509	0.00917105	0.259466
CMC1	-1.29832	5.51074	-5.57871	0.000420544	0.00917105	0.25938
WDYHV1	-1.11177	5.60441	-5.5786	0.000420601	0.00917105	0.259239
HAMP	0.889058	5.88973	5.57843	0.000420688	0.00917105	0.259026
STARD8	1.90758	6.56976	5.57822	0.0004208	0.00917105	0.258747
C1orf123	-0.97463	8.16922	-5.57523	0.000422344	0.00919463	0.254943
LOC653513	1.11041	4.94076	5.57303	0.000423488	0.00920948	0.252131
LOC441150	-0.923154	6.16995	-5.56874	0.000425727	0.00924806	0.246652
MIR142	1.48138	6.71927	5.56672	0.000426787	0.00925781	0.244066
DTX3	-1.17418	5.54913	-5.56611	0.000427105	0.00925781	0.243294
RRM1	1.19117	8.31491	5.56325	0.000428608	0.00927996	0.239643
FIG4	-1.40038	6.88247	-5.56186	0.000429341	0.00927996	0.237866
IFT57	-1.19895	5.74245	-5.56152	0.000429524	0.00927996	0.237423
LOC646674	-1.22436	5.50411	-5.56037	0.000430129	0.00928296	0.23596
TIMP1	1.41027	12.1884	5.55779	0.000431496	0.00930238	0.232663
RBMS1	1.01268	7.01049	5.54996	0.000435675	0.00938233	0.222645
FAM131A	1.03841	7.24672	5.54835	0.000436542	0.00939083	0.22058
UBE2J2	1.01077	5.99355	5.54641	0.000437588	0.00939939	0.218093
HBP1	1.25009	8.0977	5.54586	0.000437883	0.00939939	0.217391
FBXO38	1.08138	7.52732	5.54456	0.000438585	0.00940355	0.215727
KLF4	-1.58302	8.48403	-5.54375	0.000439021	0.00940355	0.214694
XYLT2	-1.31658	7.5822	-5.54264	0.000439621	0.00940628	0.213275
MPO	-2.50974	6.09625	-5.53409	0.00044428	0.00948211	0.202318
TMEM2	1.41874	8.57427	5.53389	0.000444392	0.00948211	0.202056
C10orf57	-1.01455	6.82781	-5.53352	0.000444593	0.00948211	0.201586
HSPBL2	2.80417	7.40122	5.53134	0.00044579	0.00949747	0.198791
RGPD8	1.85388	5.79314	5.53023	0.000446404	0.00950039	0.197361
DENND5A	1.417	9.86566	5.52834	0.000447446	0.00951241	0.194936
CPNE3	-1.28286	8.48034	-5.52699	0.000448189	0.00951791	0.193211
FCGRT	-1.2586	10.0832	-5.5261	0.000448682	0.00951791	0.19207
RAB21	1.36194	8.44735	5.52528	0.000449138	0.00951791	0.191013
LOC649754	-0.986107	6.10112	-5.52306	0.000450374	0.00953396	0.188157
SLC35E1	1.02633	8.59522	5.51998	0.000452087	0.00955075	0.18421
SATB1	1.54903	6.13714	5.51991	0.000452126	0.00955075	0.184121
SAMD9L	-1.45435	7.46081	-5.51773	0.000453349	0.00956644	0.181313
LOC100131801	-1.07187	10.3781	-5.51345	0.000455755	0.00960146	0.175812
SART3	1.00867	5.43866	5.51306	0.000455973	0.00960146	0.175315
LOC399988	1.18456	11.1597	5.50526	0.000460393	0.0096843	0.165286
AGPAT6	1.44839	6.61279	5.50332	0.000461502	0.00969651	0.162786
ACBD4	-1.11759	5.23439	-5.50242	0.000462012	0.00969651	0.161638
SPHK1	1.69453	6.11082	5.50169	0.000462434	0.00969651	0.160689
LOC654346	-1.62009	6.44742	-5.50042	0.00046316	0.00970153	0.159057
RALA	1.11755	9.71846	5.49588	0.00046577	0.00973807	0.153216
GMFB	1.15065	8.80295	5.49569	0.000465883	0.00973807	0.152965
CCDC112	-0.964362	5.78657	-5.49279	0.00046756	0.00976288	0.149229
RAB5B	-0.92646	9.83153	-5.4888	0.000469875	0.00980003	0.144093
NFKBIA	1.45871	12.4821	5.48803	0.000470323	0.00980003	0.143104
RAB22A	1.25743	8.04803	5.48562	0.000471733	0.00981914	0.139991
LGALS2	-2.55573	9.21717	-5.48232	0.000473668	0.00984417	0.135735
MARCKS	1.04385	10.9862	5.48172	0.000474021	0.00984417	0.13496
PDSS2	-1.12781	6.14322	-5.48093	0.000474482	0.00984417	0.13395
MOBKL1B	1.33071	8.60123	5.48021	0.000474912	0.00984417	0.133009
CARD11	1.31647	9.45211	5.47885	0.000475709	0.00985045	0.131265
ATP5E	-1.27089	10.0604	-5.47634	0.000477198	0.00987102	0.128016
ASCC2	1.07585	10.0653	5.47381	0.000478698	0.009891	0.124754
GM2A	-1.32084	5.83246	-5.4723	0.000479598	0.009891	0.122801
IFI27L2	-1.19206	8.41464	-5.47202	0.000479764	0.009891	0.122442
JAG2	1.15645	5.32858	5.47137	0.00048015	0.009891	0.121604
C11orf51	-1.40329	7.47222	-5.46767	0.000482365	0.00992635	0.11682
AGPAT9	1.11901	7.38264	5.46631	0.000483176	0.00992755	0.115073
LSM2	-1.05419	9.08145	-5.46524	0.00048382	0.00992755	0.113689
ZBTB7B	-1.32595	5.82325	-5.46508	0.000483918	0.00992755	0.113477
AP1G1	1.08695	7.67248	5.46342	0.000484918	0.00993782	0.111332
