# Supplementary material for: Regulation of Fn14 Receptor and NF-κB Underlies Inflammation in Meniere’s Disease
Source: Front Immunol. 2017 Dec 13;8:1739. doi: 10.3389/fimmu.2017.01739 (PMC5733484; doi:10.3389/fimmu.2017.01739)
Supplement: Supplementary file 2 [file Table_2.XLS]

## Sheet: Hoja1
Significant Canonical Pathways (p<0.0001) from IPA based on differentially expressed genes between the Risk (CC) and Protector genotype (TT)
Pathway name	Total	p.value	In.Data	UP.Regulated	DOWN.Regulated	Network.Objects
TWEAK Signaling	34	2.42e-11	31	25	6	TRAF3,NFKBIE,NFKB1,TNFRSF12A,IKBKB,CASP6,IKBKG,NFKBIA,CASP9,TNFSF12,BID,CHUK,CASP8,NFKBIB,BIRC3,TRAF1,NAIP,CASP3,APAF1,IKBKE,NFKB2,BAG4,XIAP,FADD,NFKBID,TRAF2,RIPK1,TNFRSF25,CYCS,CASP7,BIRC2
Death Receptor Signaling	92	8.45e-11	64	43	21	MAP2K4,PARP6,DFFA,IKBKB,IKBKG,CASP9,NFKBIB,BIRC3,FASLG,CASP3,TNFRSF10B,ZC3HAV1,LMNA,TBK1,NFKB2,PARP3,NFKBID,ACTA2,CASP2,TNFRSF25,CFLAR,ACTG1,TNF,HSPB1,NFKBIE,TNFSF10,NFKB1,PARP9,FAS,BCL2,DIABLO,TANK,CASP6,NFKBIA,TIPARP,TNFSF12,BID,PARP11,CHUK,CASP8,TNFRSF1B,TNFRSF10A,NAIP,PARP16,TNFRSF1A,ACTB,PARP10,PARP4,APAF1,MAPK8,IKBKE,XIAP,PARP1,FADD,ROCK1,TRAF2,RIPK1,DFFB,CYCS,MAP4K4,CASP7,BIRC2
TNFR2 Signaling	29	2.97e-09	26	22	4	MAP2K4,NFKBIE,TNFAIP3,NFKB1,TANK,IKBKB,IKBKG,NFKBIA,CHUK,NFKBIB,TNFRSF1B,BIRC3,TRAF1,NAIP,MAP3K1,MAPK8,IKBKE,TBK1,NFKB2,XIAP,FOS,NFKBID,TRAF2,LTA,TNF,BIRC2
TNFR1 Signaling	49	6.69e-09	37	29	8	MAP2K4,NFKBIE,TNFAIP3,NFKB1,TANK,CASP6,IKBKB,IKBKG,MADD,CASP9,NFKBIA,BID,CHUK,CASP8,NFKBIB,BIRC3,NAIP,CASP3,TNFRSF1A,MAP3K1,APAF1,MAPK8,IKBKE,NFKB2,XIAP,FADD,NFKBID,FOS,TRAF2,RIPK1,CDC42,CASP2,PAK2,CYCS,TNF,CASP7,BIRC2
NRF2-mediated Oxidative Stress Response	180	2.23e-06	22	15	7	MGST1,USP14,DNAJB4,DNAJA4,DNAJC13,DNAJC10,DNAJB2,DNAJA1,DNAJB14,EP300,FOS,HMOX1,DNAJC5,MGST2,PIK3CG,MAP2K3,SQSTM1,DNAJB1,TXN,NFE2L2,ENC1,GSTK1
iCOS-iCOSL Signaling in T Helper Cells	108	1.97e-05	15	8	7	CD3E,NFKBIE,CD4,NFKB1,NFATC1,PTEN,PTPRC,LCK,NFKBIA,NFAT5,PIK3CG,FCER1G,HLA-DOB,ICOSLG/LOC102723996,CAMK2G
CD27 Signaling in Lymphocytes	52	2.8e-05	10	7	3	MAP3K12,FOS,NFKBIA,MAP3K6,NFKBIE,BID,MAP3K8,MAP2K3,NFKB1,MAP3K2
Aldosterone Signaling in Epithelial Cells	152	2.82e-05	18	14	4	DNAJB4,HSPH1,HSPA1A/HSPA1B,DNAJC13,DNAJC10,HSPD1,PLCL2,DNAJB2,DNAJA1,DNAJB14,HSPA8,DNAJC5,HSP90AB1,PIK3CG,HSPB11,HSP90AA1,DNAJB1,HSPB1
Glucocorticoid Receptor Signaling	275	3.16e-05	26	20	6	CD3E,NFKBIE,HSPA1A/HSPA1B,NFKB1,CD163,NFATC1,EP300,NFKBIA,NFAT5,HSP90AB1,CCL2,PIK3CG,SMARCB1,FOXO3,SERPINE1,CCNH,MED1,POLR2H,TAF4B,HSPA8,FOS,FKBP4,HSP90AA1,GTF2H1,PLAU,SMARCC1
Role of NFAT in Regulation of the Immune Response	171	4.18e-05	19	11	8	CD79B,CD3E,NFKBIE,CD4,GNA12,CSNK1D,FCER1A,NFKB1,NFATC1,FOS,GNAI3,LCK,NFAT5,NFKBIA,GNA15,PIK3CG,FCER1G,LYN,HLA-DOB
B Cell Receptor Signaling	176	6.21e-05	19	13	6	MAP3K6,CD79B,NFKBIE,NFKB1,TCF3,NFATC1,PTEN,EP300,SYNJ2,PTPRC,MAP3K12,NFAT5,NFKBIA,PIK3CG,LYN,MAP3K8,MAP2K3,CAMK2G,MAP3K2
Type I Diabetes Mellitus Signaling	110	9.81e-05	14	11	3	SOCS1,CD3E,NFKBIE,HSPD1,NFKB1,IRF1,FADD,NFKBIA,FCER1G,HLA-DOB,BID,MAP2K3,IL1RAP,FASLG
Induction of Apoptosis by HIV1	60	0.000101	10	9	1	FADD,NAIP,NFKBIA,NFKBIE,BID,NFKB1,BIRC3,FASLG,DFFA,BIRC2
Role of PKR in Interferon Induction and Antiviral Response	40	0.000133	8	8	0	FADD,TRAF3,NFKBIA,NFKBIE,BID,MAP2K3,NFKB1,IRF1
B Cell Activating Factor Signaling	40	0.000133	8	6	2	FOS,TRAF3,NFAT5,NFKBIA,NFKBIE,NFKB1,TNFSF13B,NFATC1
PI3K Signaling in B Lymphocytes	128	0.000144	15	10	5	CD79B,ATF5,NFKBIE,PLCL2,NFKB1,NFATC1,PTEN,PTPRC,FOS,NFKBIA,NFAT5,PIK3CG,FOXO3,LYN,CAMK2G
RANK Signaling in Osteoclasts	88	0.000157	12	9	3	MAP3K12,FOS,NFKBIA,MAP3K6,PIK3CG,NFKBIE,MAP3K8,NFKB1,BIRC3,NFATC1,MAP3K2,BIRC2
Xenobiotic Metabolism Signaling	271	0.000173	24	15	9	ALDH1B1,IL1A,MGST1,MAP3K6,PPP2CA,MED1,NFKB1,AIP,EP300,IL4I1,MAP3K12,HMOX1,ALDH1A1,MGST2,HSP90AB1,PIK3CG,ALDH1A2,HSP90AA1,MAP3K8,MAP2K3,NFE2L2,GSTK1,MAP3K2,CAMK2G
Hypoxia Signaling in the Cardiovascular System	65	0.0002	10	9	1	VEGFA,NFKBIA,UBE2H,HSP90AB1,NFKBIE,CSNK1D,HSP90AA1,UBE2J2,PTEN,EP300
CD28 Signaling in T Helper Cells	118	0.000209	14	8	6	PTPRC,FOS,LCK,NFAT5,NFKBIA,CD3E,CARD11,PIK3CG,CD4,NFKBIE,FCER1G,HLA-DOB,NFKB1,NFATC1
Molecular Mechanisms of Cancer	365	0.000254	29	24	5	RAPGEF1,RALA,NFKBIE,CRK,NFKB1,E2F3,EP300,NFKBIA,GNA15,PIK3CG,BID,HIPK2,BIRC3,FASLG,RALGDS,NAIP,GNA12,SMAD6,SMAD7,ITGA5,TCF3,FADD,GNAI3,FOS,WNT10A,ARHGEF6,MAP2K3,CAMK2G,BIRC2
PPAR Signaling	94	0.000295	12	10	2	PPARG,FOS,IL1A,NFKBIA,HSP90AB1,MED1,NFKBIE,HSP90AA1,NFKB1,IL1RAP,EP300,AIP
PI3K/AKT Signaling	123	0.000323	14	13	1	YWHAG,PPP2CA,NFKBIE,ITGA5,NFKB1,PTEN,SYNJ2,NFKBIA,HSP90AB1,LIMS1,PIK3CG,FOXO3,HSP90AA1,MAP3K8
Systemic Lupus Erythematosus Signaling	220	0.000418	20	8	12	PPIH,RNU11,RNVU1-18,IL1A,CD79B,CD3E,RNU4-2,RNU4-1,IL6R,LSM2,NFATC1,PTPRC,FOS,LCK,NFAT5,PIK3CG,FCER1G,LYN,PRPF40A,TNFSF13B
April Mediated Signaling	38	0.000593	7	6	1	FOS,TRAF3,NFAT5,NFKBIA,NFKBIE,NFKB1,NFATC1
IL-1 Signaling	91	0.000831	11	10	1	GNAI3,FOS,IL1A,NFKBIA,GNA15,GNA12,NFKBIE,MAP2K3,NFKB1,IL1RAP,IRAK2
