# Supplementary material for: Regulation of Fn14 Receptor and NF-κB Underlies Inflammation in Meniere’s Disease
Source: Front Immunol. 2017 Dec 13;8:1739. doi: 10.3389/fimmu.2017.01739 (PMC5733484; doi:10.3389/fimmu.2017.01739)
Supplement: Supplementary file 3 [file Table_3.XLS]

## Sheet: Hoja1
Significantly enriched canonical pathways from MetaCore based on differentially expressed genes between the Risk (CC) and Protector genotype (TT) for rs4947296
Pathway name	Total	p.Value	Min.FDR	p.value	FDR	In.Data	Network.Objects
Apoptosis and survival_Apoptotic TNF-family pathways	42	4.984e-09	2.977e-06	4.984e-09	2.977e-06	15	FasL(TNFSF6), GITR, Apo-2L(TNFSF10), Caspase-9, TRAF3, DR4(TNFRSF10A), FADD, LIGHT(TNFSF14), TWEAK(TNFSF12), c-IAP1, tBid, XIAP, CD70(TNFSF7), Bid, TNF-alpha
Development_Notch Signaling Pathway	43	7.252e-09	2.977e-06	7.252e-09	2.977e-06	15	NOTCH1 (NICD), HEY1, HEY2, Jagged2, NOTCH1 receptor, TLE, Histone H3, p300, c-Rel (NF-kB subunit), NOTCH1 (NEXT), HES1, FBXW7, NFKBIA, Histone H4, NOTCH1 precursor
Signal transduction_NF-kB activation pathways	51	1.316e-08	3.602e-06	1.316e-08	3.602e-06	16	IRAK2, IL-1RI, I-kB, c-IAP2, IL-1 alpha, NF-kB2 (p100), NF-kB, RelB (NF-kB subunit), NF-kB1 (p105), TRAF3, NF-kB1 (p50), NF-kB2 (p52), c-IAP1, NF-kB p52/RelB, BAFF(TNFSF13B), TNF-alpha
Development_NOTCH1-mediated pathway for NF-KB activity modulation	34	2.057e-08	4.223e-06	2.057e-08	4.223e-06	13	NOTCH1 (NICD), IL-1RI, I-kB, IRAK1/2, IL-1 alpha, NF-kB, NOTCH1 receptor, Histone H3, p300, c-Rel (NF-kB subunit), NOTCH1 (NEXT), NFKBIA, Histone H4
Apoptosis and survival_Anti-apoptotic TNFs/NF-kB/Bcl-2 pathway	42	4.517e-08	7.416e-06	4.517e-08	7.416e-06	14	Sequestosome 1(p62), I-kB, OX40(TNFRSF4), IRAK1/2, NF-kB2 (p100), NF-kB, RelB (NF-kB subunit), TRAF3, NF-kB2 (p52), TWEAK(TNFSF12), FN14(TNFRSF12A), NF-kB p52/RelB, BAFF(TNFSF13B), TNF-alpha
CFTR folding and maturation (normal and CF)	24	3.538e-07	4.841e-05	3.538e-07	4.841e-05	10	HSP40, HSP105, HSP90 alpha, Hdj-2, Csp, Sti1, HSP70, BAG-3, HSP90 beta, p23 co-chaperone
Apoptosis and survival_Role of IAP-proteins in apoptosis	31	6.267e-07	7.351e-05	6.267e-07	7.351e-05	11	c-IAP2, FasL(TNFSF6), Caspase-9, FADD, HSP70, c-IAP1, NAIP, tBid, XIAP, Bid, TNF-alpha
